# Supplementary material for: Epigenetic changes found in uterine decidual and placental tissues can also be found in the breast cancer microenvironment of the same unique patient: description and potential interpretations
Source: Oncotarget. 2017 Dec 19;9(5):6028–41. doi: 10.18632/oncotarget.23488 (PMC5814192; doi:10.18632/oncotarget.23488)
Supplement: Supplementary file 2 [file oncotarget-09-6028-s002.xlsx]

## Sheet: All
	Suplementary Table 1. Average methylation values per feature: CpG island (Chr:Start-End); Promoter
		Group	1		2		3
			Normal_breast	Normal_lymph_node	Decidua	Normal_placenta	Breast_carcinoma	Malignant_lymph_node
	Feature	GeneID	00-4242-A6	00-4242-C1	00B10399	00B399	00B3943	00B4242	diff_2_1	diff_3_1	diff_3_2	pval_2_1	pval_3_1	pval_3_2
	chr19:58858453-58859223	A1BG	0.164098	0.167598	0.0987181	0.0982713	0.0731675	0.0655506	-0.0673531	-0.0964887	-0.0291356	0.000644458	0.000156714	0.00700277
	chr19:58861341-58862406	A1BG	0.419906	0.447439	0.515125	0.558411	0.665836	0.623897	0.103096	0.211194	0.108099	0.0632704	0.00894791	0.0560976
	Promoter	A1CF	0.738529	0.601256	0.707502	0.498662	0.719723	0.751883	-0.0668103	0.0659106	0.132721	0.805781	0.810131	0.489662
	chr16:6068914-6070401	A2BP1	0.202678	0.322041	0.270875	0.396625	0.208529	0.244924	0.07139	-0.0356338	-0.107024	0.632443	0.879766	0.413567
	chr16:6533019-6533983	A2BP1	0.183193	0.252998	0.159775	0.243205	0.335353	0.281218	-0.0166055	0.0901895	0.106795	0.941274	0.30461	0.226182
	chr16:7354333-7354608	A2BP1	0.206304	0.141661	0.105726	0.192493	0.305552	0.211649	-0.0248731	0.084618	0.109491	0.908027	0.42602	0.290196
	chr16:7568195-7568413	A2BP1	0.918313	0.817656	0.957407	0.836769	0.95809	0.96875	0.0291034	0.0954355	0.0663321	0.896855	0.411824	0.610047
	chr16:7703811-7704090	A2BP1	0.510562	0.614465	0.78958	0.680728	0.750976	0.802081	0.17264	0.214014	0.0413743	0.1473	0.0902445	0.811627
	chr13:101184396-101184848	A2LD1	0.761346	0.80616	0.925598	0.908002	0.93872	0.915994	0.133047	0.143605	0.0105574	0.0178229	0.0143846	0.882799
	Promoter	A2M	0.411047	0.627344	0.29495	0.430241	0.608709	0.598523	-0.1566	0.0844202	0.24102	0.40524	0.723651	0.197042
	Promoter	A2ML1	0.586876	0.662571	0.691637	0.605772	0.777919	0.695269	0.0239808	0.11187	0.0878894	0.911677	0.272839	0.39711
	chr22:43088918-43089668	A4GALT	0.742383	0.82518	0.859272	0.860206	0.87649	0.839881	0.0759579	0.0744043	-0.00155358	0.24649	0.255842	0.999027
	chr22:43116151-43117121	A4GALT	0.241583	0.211643	0.154797	0.104331	0.133416	0.125146	-0.0970484	-0.0973321	-0.00028367	0.0555468	0.0551331	0.999924
	Promoter	A4GNT	0.559856	0.54786	0.674817	0.675105	0.716886	0.610397	0.121103	0.109783	-0.0113198	0.135132	0.166833	0.964201
	Promoter	AAA1	0.81444	0.775878	0.808933	0.852961	0.824975	0.832697	0.0357877	0.033677	-0.00211072	0.411657	0.445299	0.995786
	chr12:53715133-53715516	AAAS	0.187136	0.223157	0.192993	0.137345	0.158478	0.126329	-0.0399774	-0.0627433	-0.0227659	0.473121	0.239845	0.751097
	chr12:125549672-125550311	AACS	0.212037	0.187929	0.13892	0.102074	0.111083	0.131591	-0.0794853	-0.0786452	0.000840123	0.0556601	0.0571924	0.999011
	chr12:125569828-125570140	AACS	0.705452	0.703148	0.772626	0.8048	0.885059	0.871773	0.0844137	0.174117	0.0897028	0.0194992	0.00243971	0.016456
	chr12:125578348-125578588	AACS	0.645166	0.737406	0.811477	0.84324	0.858407	0.819782	0.136073	0.147809	0.0117362	0.0986892	0.0809415	0.960005
	chr12:125599306-125599625	AACS	0.740062	0.83396	0.912688	0.945847	0.869586	0.875019	0.142257	0.0852917	-0.0569649	0.0785123	0.237995	0.444583
	Promoter	AACSL	0.632575	0.654935	0.676285	0.772555	0.70512	0.669386	0.0806652	0.0434975	-0.0371677	0.2881	0.618998	0.694381
	Promoter	AADAC	0.83502	0.793092	0.869714	0.863482	0.891267	0.87235	0.0525416	0.0677522	0.0152106	0.134652	0.0742016	0.727408
	Promoter	AADACL2	0.826375	0.760039	0.783002	0.556995	0.841598	0.80523	-0.123208	0.0302074	0.153416	0.500035	0.949136	0.37891
	Promoter	AADACL3	0.608644	0.581147	0.732136	0.616497	0.747248	0.726813	0.0794203	0.142134	0.062714	0.366683	0.123063	0.4968
	Promoter	AADACL4	0.676813	0.671409	0.819332	0.777398	0.829242	0.766527	0.124254	0.123774	-0.000480293	0.0551067	0.055656	0.999867
	chr4:171010943-171011503	AADAT	0.19854	0.148011	0.13063	0.0985922	0.134685	0.138396	-0.058664	-0.0367348	0.0219293	0.183302	0.405709	0.678966
	chr15:67546789-67547410	AAGAB	0.105018	0.102499	0.0833694	0.047367	0.0542718	0.0575442	-0.03839	-0.0478502	-0.00946022	0.155451	0.0945773	0.810764
	chr2:69869986-69871716	AAK1	0.184017	0.141021	0.13395	0.0912117	0.0902519	0.103755	-0.0499379	-0.0655151	-0.0155773	0.265961	0.156873	0.823124
	chr2:219134787-219135393	AAMP	0.119469	0.107358	0.0704008	0.0555448	0.0679635	0.0609027	-0.0504409	-0.0489807	0.00146029	0.0184255	0.019995	0.983329
	chr17:74448388-74449424	AANAT	0.198395	0.118406	0.0870837	0.0670366	0.0602629	0.0822219	-0.0813403	-0.087158	-0.00581773	0.193278	0.167889	0.984822
	chr16:70323127-70323489	AARS	0.125007	0.134992	0.0553241	0.0247444	0.0771363	0.0328571	-0.089965	-0.0750026	0.0149625	0.0550217	0.086537	0.795673
	chr6:44280719-44281198	AARS2	0.19098	0.171164	0.124576	0.0971124	0.111359	0.130368	-0.070228	-0.0602085	0.0100195	0.0429474	0.0638454	0.814475
	chr17:41116349-41116551	AARSD1	0.125141	0.128105	0.096858	0.0830393	0.0780794	0.0956913	-0.0366747	-0.039738	-0.00306334	0.0567429	0.0461218	0.942093
	chr17:41132462-41133367	AARSD1	0.243131	0.210896	0.0987102	0.0523028	0.138065	0.0822998	-0.151507	-0.116831	0.0346759	0.0372385	0.0727083	0.591239
	chr4:57253468-57253745	AASDH	0.161234	0.144975	0.110536	0.0863165	0.080524	0.081744	-0.0546785	-0.0719706	-0.0172921	0.0391502	0.0185165	0.424483
	chr11:105948097-105948830	AASDHPPT	0.112647	0.103857	0.0596144	0.0522261	0.0396059	0.053096	-0.0523318	-0.0619011	-0.00956935	0.0111184	0.00686889	0.475654
	chr7:121783946-121784663	AASS	0.148978	0.152116	0.0991854	0.0626507	0.0869745	0.0876518	-0.069629	-0.0632339	0.00639515	0.0377586	0.0486445	0.907288
	chr17:35305758-35306757	AATF	0.184446	0.119024	0.0888104	0.0662498	0.081752	0.0805407	-0.074205	-0.0705887	0.00361629	0.151527	0.168395	0.991037
	chr17:79093076-79096677	AATK	0.580734	0.580589	0.713359	0.610596	0.76764	0.725102	0.0813159	0.16571	0.0843937	0.312188	0.0705155	0.293698
	chr17:79102748-79102970	AATK	0.660239	0.457441	0.793652	0.777973	0.812822	0.767595	0.226973	0.231368	0.00439537	0.146436	0.140455	0.99853
	chr17:79109698-79109911	AATK	0.46371	0.545162	0.703185	0.72178	0.710328	0.74777	0.208047	0.224613	0.0165661	0.023202	0.0187653	0.900768
	chr17:79131879-79132084	AATK	0.776628	0.650766	0.831925	0.741175	0.906148	0.888645	0.0728529	0.1837	0.110847	0.556202	0.123551	0.327224
	chr17:79133094-79133348	AATK	0.75449	0.70574	0.861768	0.842979	0.890299	0.832787	0.122258	0.131428	0.00916968	0.0614997	0.051115	0.955648
	chr17:79139501-79140028	AATK	0.261713	0.286794	0.244406	0.236939	0.211547	0.227754	-0.0335811	-0.0546031	-0.021022	0.145955	0.0451688	0.347349
	chr16:8768256-8768619	ABAT	0.270531	0.196468	0.160598	0.087755	0.0967451	0.104703	-0.109323	-0.132776	-0.0234529	0.158635	0.102821	0.853204
	chr9:107689847-107690798	ABCA1	0.161934	0.248072	0.187787	0.114582	0.193777	0.235695	-0.0538186	0.00973325	0.0635519	0.579802	0.978824	0.489241
	Promoter	ABCA10	0.478084	0.202576	0.409775	0.430858	0.327751	0.457826	0.079987	0.0524587	-0.0275284	0.809724	0.909823	0.973717
	chr4:467471-467839	ABCA11P	0.0964355	0.0627974	0.0703956	0.0440793	0.0649914	0.084741	-0.022379	-0.0047503	0.0176287	0.545815	0.967216	0.667829
	Promoter	ABCA12	0.697545	NA	0.712756	0.828244	0.515495	0.533213	NA	NA	NA	NA	NA	NA
	chr7:48494361-48494753	ABCA13	0.706181	0.542498	0.828392	0.504563	0.885787	0.853677	0.0421378	0.245393	0.203255	0.957324	0.354561	0.45759
	chr16:2389706-2392164	ABCA17P	0.242694	0.26646	0.288644	0.255334	0.247964	0.271118	0.0174118	0.00496381	-0.012448	0.673269	0.964238	0.806254
	chr9:139901954-139902205	ABCA2	0.56736	0.666745	0.75696	0.782417	0.8099	0.682932	0.152636	0.129364	-0.0232723	0.200765	0.272759	0.936368
	chr9:139905818-139906459	ABCA2	0.715523	0.663759	0.837983	0.807911	0.870067	0.809274	0.133306	0.15003	0.0167235	0.0626055	0.0462132	0.885232
	chr9:139909878-139910267	ABCA2	0.883441	0.857644	0.950971	0.953017	0.94205	0.959735	0.0814512	0.0803495	-0.00110168	0.0159758	0.0165978	0.995927
	chr9:139911509-139912786	ABCA2	0.762191	0.798442	0.821982	0.811807	0.88629	0.818041	0.0365777	0.0718492	0.0352714	0.553073	0.206468	0.572577
	chr9:139914769-139915051	ABCA2	0.942648	0.663528	0.93489	0.905227	0.952706	0.90121	0.11697	0.12387	0.0068997	0.623921	0.594516	0.998069
	chr9:139917178-139917492	ABCA2	0.491347	0.61157	0.839156	0.891521	0.941328	0.893899	0.31388	0.366155	0.0522749	0.0238163	0.0155162	0.667542
	chr9:139922197-139923447	ABCA2	0.191204	0.130993	0.105385	0.0841615	0.0790604	0.070105	-0.0663252	-0.0865156	-0.0201904	0.165356	0.0909947	0.745808
	chr16:2334108-2334347	ABCA3	0.73821	0.42784	0.783095	0.676793	0.89635	0.848368	0.146919	0.289334	0.142415	0.58369	0.229245	0.59997
	chr16:2337991-2338482	ABCA3	0.753545	0.737042	0.846954	0.808576	0.888594	0.845218	0.0824722	0.121613	0.0391409	0.0866756	0.0320046	0.373704
	chr16:2339259-2339552	ABCA3	0.641546	0.55939	0.755209	0.721756	0.857686	0.807914	0.138015	0.232332	0.0943172	0.0886237	0.0228742	0.204085
	chr16:2347282-2347636	ABCA3	0.637472	0.68517	0.82525	0.766682	0.900151	0.834873	0.134645	0.206191	0.0715456	0.0899153	0.0301175	0.322341
	chr16:2389706-2392164	ABCA3	0.242694	0.26646	0.288644	0.255334	0.247964	0.271118	0.0174118	0.00496381	-0.012448	0.673269	0.964238	0.806254
	Promoter	ABCA4	0.7622	0.670029	0.754338	0.793116	0.851968	0.798611	0.0576121	0.109174	0.0515623	0.509369	0.18926	0.569731
	chr17:67322709-67323837	ABCA5	0.151314	0.0986726	0.0852757	0.066543	0.0820008	0.0754045	-0.0490837	-0.0462905	0.00279327	0.229364	0.255332	0.991902
	Promoter	ABCA6	0.353745	0.530925	0.608555	0.533288	0.550565	0.782382	0.128587	0.224139	0.0955519	0.603345	0.303545	0.740842
	chr19:1039764-1040254	ABCA7	0.184732	0.142642	0.118223	0.0804435	0.0844004	0.0710948	-0.0643535	-0.0859394	-0.0215858	0.141227	0.0718043	0.67178
	chr19:1046249-1047701	ABCA7	0.75517	0.822097	0.873425	0.808752	0.891194	0.852874	0.0524556	0.0834008	0.0309451	0.495534	0.252093	0.753062
	chr19:1050976-1051234	ABCA7	0.586971	0.620778	0.803717	0.661949	0.860274	0.842717	0.128958	0.247621	0.118663	0.226395	0.0514811	0.263473
	chr19:1063544-1064265	ABCA7	0.6421	0.758856	0.778044	0.735141	0.864118	0.821087	0.0561142	0.142124	0.0860098	0.603841	0.149226	0.370806
	chr19:1064897-1065191	ABCA7	0.23251	0.167959	0.123051	0.0738066	0.0696289	0.0819589	-0.101806	-0.124441	-0.0226348	0.109632	0.0676059	0.792901
	Promoter	ABCA8	0.657755	0.619692	0.642405	0.614562	0.672517	0.728831	-0.0102399	0.0619504	0.0721902	0.939014	0.244149	0.181721
	Promoter	ABCA9	0.507541	0.512189	0.595806	0.692422	0.553327	0.632553	0.134249	0.083075	-0.0511742	0.151044	0.361896	0.624648
	chr7:87229551-87229890	ABCB1	0.158423	0.116818	0.12936	0.113104	0.083098	0.113837	-0.016388	-0.0391523	-0.0227643	0.759659	0.318515	0.611744
	chr7:87230059-87230260	ABCB1	0.143623	0.184112	0.170692	0.132106	0.139682	0.114718	-0.0124686	-0.0366676	-0.0241991	0.877146	0.418559	0.642217
	chr7:87256958-87258444	ABCB1	0.236119	0.153451	0.0920008	0.0822493	0.0780757	0.113333	-0.10766	-0.0990812	0.00857904	0.120176	0.144488	0.970936
	chr1:229693772-229695074	ABCB10	0.198082	0.161374	0.120058	0.0894353	0.0847463	0.0902417	-0.0749815	-0.0922341	-0.0172526	0.0630274	0.0368068	0.688186
	Promoter	ABCB11	0.288766	0.30511	0.548813	0.707945	0.529683	0.621159	0.331441	0.278483	-0.0529584	0.0435585	0.0680673	0.778296
	chr7:87104723-87105305	ABCB4	0.199175	0.201027	0.106563	0.20129	0.131712	0.0913173	-0.0461744	-0.0885866	-0.0424122	0.577529	0.235515	0.621586
	Promoter	ABCB5	0.721639	0.613225	0.762211	0.666047	0.744789	0.796004	0.046697	0.102964	0.0562674	0.757661	0.357537	0.67864
	chr2:220082991-220084012	ABCB6	0.164852	0.136251	0.143767	0.0607466	0.0735275	0.0931756	-0.0482943	-0.0671998	-0.0189054	0.479212	0.301555	0.870021
	Promoter	ABCB7	0.480424	0.47467	0.465302	0.35698	0.452836	0.530594	-0.0664059	0.0141681	0.080574	0.521159	0.963856	0.413938
	chr7:150725173-150726018	ABCB8	0.157606	0.176056	0.142904	0.082424	0.103687	0.0884578	-0.0541672	-0.0707585	-0.0165913	0.249802	0.146827	0.817971
	chr7:150741095-150741298	ABCB8	0.722925	0.798428	0.889963	0.90947	0.934706	0.918035	0.13904	0.165694	0.026654	0.0472462	0.0296309	0.71906
	chr12:123444211-123444565	ABCB9	0.800313	0.873003	0.901311	0.897069	0.920781	0.913859	0.0625317	0.080662	0.0181303	0.238151	0.142567	0.826623
	chr12:123450868-123451207	ABCB9	0.260068	0.214428	0.212858	0.154437	0.183776	0.184859	-0.0536004	-0.0529305	0.000669867	0.317895	0.324314	0.99973
	chr12:123459151-123460032	ABCB9	0.120528	0.092937	0.082497	0.067498	0.0657222	0.0714212	-0.0317348	-0.0381605	-0.00642578	0.177465	0.11911	0.879564
	chr16:16043218-16043927	ABCC1	0.219777	0.208065	0.155668	0.145221	0.143245	0.135955	-0.0634766	-0.0743207	-0.0108441	0.00596889	0.00377609	0.393485
	Promoter	ABCC10	0.660468	0.751165	0.799168	0.846748	0.782574	0.828934	0.117142	0.0999384	-0.0172036	0.161003	0.221385	0.927287
	Promoter	ABCC11	0.707914	0.613525	0.735795	0.801342	0.705213	0.743402	0.107849	0.0635888	-0.0442605	0.220597	0.491358	0.679375
	Promoter	ABCC12	0.670924	0.614835	0.667996	0.66031	0.630765	0.678483	0.0212736	0.0117446	-0.009529	0.778376	0.922226	0.947625
	Promoter	ABCC13	0.692391	0.751922	0.739224	0.705369	0.751023	0.815471	0.000140124	0.0610908	0.0609507	0.999993	0.373972	0.375209
	Promoter	ABCC2	0.684046	0.720399	0.701733	0.605557	0.743115	0.740876	-0.0485777	0.0397727	0.0883504	0.549524	0.652644	0.23602
	chr17:48712050-48712705	ABCC3	0.235259	0.255426	0.173547	0.136046	0.160618	0.152498	-0.0905455	-0.0887842	0.00176133	0.0292088	0.0308047	0.994563
	chr13:95953337-95954211	ABCC4	0.149403	0.136345	0.12572	0.099204	0.0987898	0.106216	-0.0304115	-0.040371	-0.00995947	0.176154	0.0938541	0.728529
	chr3:183735183-183736103	ABCC5	0.210366	0.13615	0.112468	0.0766214	0.0814149	0.0952598	-0.0787134	-0.0849207	-0.00620725	0.197927	0.169697	0.982028
	Promoter	ABCC6P1	0.719327	0.59144	0.73617	0.566506	0.784804	0.783342	-0.00404549	0.12869	0.132735	0.998802	0.412134	0.395164
	chr16:14918471-14918799	ABCC6P2	NA	0.103051	0.330405	0.315026	0.229717	0.283613	NA	NA	NA	NA	NA	NA
	chr11:17497463-17498626	ABCC8	0.20993	0.254629	0.158017	0.18213	0.16015	0.148887	-0.0622062	-0.0777613	-0.0155552	0.119077	0.0699485	0.763716
	Promoter	ABCC9	0.706425	0.549638	0.678944	0.708283	0.712279	0.702803	0.0655819	0.0795097	0.0139278	0.623252	0.521117	0.975388
	chrX:152988874-152991719	ABCD1	0.462673	0.458159	0.538109	0.428339	0.567515	0.541911	0.0228073	0.0942967	0.0714893	0.878649	0.248145	0.387372
	Promoter	ABCD2	0.12126	0.301408	0.133159	0.137438	0.103954	0.0826342	-0.0760363	-0.118041	-0.0420043	0.612706	0.37323	0.845874
	chr1:94883525-94884402	ABCD3	0.112973	0.0675564	0.0724362	0.0566964	0.0450552	0.0538341	-0.0256984	-0.0408201	-0.0151216	0.490483	0.248409	0.750506
	chr14:74769366-74769815	ABCD4	0.16528	0.156291	0.131563	0.101143	0.112611	0.0948151	-0.0444326	-0.0570727	-0.0126401	0.113405	0.0619304	0.702176
	chr4:146019163-146019826	ABCE1	0.0795685	0.0586915	0.0627339	0.0403809	0.0455241	0.0448538	-0.0175726	-0.0239411	-0.00636848	0.44148	0.278759	0.87215
	chr6:30538983-30539487	ABCF1	0.0835345	0.0874258	0.0517994	0.0408524	0.0375857	0.0481043	-0.0391542	-0.0426351	-0.00348086	0.0178378	0.0140434	0.856618
	chr7:150923880-150924536	ABCF2	0.175775	0.154722	0.124059	0.0843256	0.0769152	0.119335	-0.0610561	-0.067123	-0.00606692	0.179904	0.147446	0.96897
	chr3:183903386-183904495	ABCF3	0.155045	0.0935537	0.0749282	0.0488723	0.0523677	0.0622541	-0.0623993	-0.0669887	-0.00458942	0.205384	0.178215	0.984907
	chr21:43638948-43640132	ABCG1	0.146215	0.220126	0.114167	0.109263	0.0867999	0.0752717	-0.0714553	-0.102134	-0.0306791	0.193277	0.0877599	0.624703
	chr21:43654846-43655465	ABCG1	0.249831	0.257172	0.333092	0.187538	0.263994	0.326269	0.00681362	0.0416304	0.0348168	0.993917	0.808793	0.859353
	chr4:89079756-89080454	ABCG2	0.13632	0.108831	0.10763	0.0620118	0.0887631	0.0907761	-0.0377546	-0.0328059	0.00494868	0.328315	0.403291	0.97215
	chr11:119019643-119020887	ABCG4	0.242582	0.148517	0.211535	0.156845	0.213682	0.170896	-0.0113595	-0.00326071	0.00809874	0.969573	0.997433	0.984337
	chr2:44058765-44059232	ABCG5	0.17103	0.228727	0.169831	0.243776	0.132814	0.19124	0.00692485	-0.0378516	-0.0447764	0.987149	0.708503	0.629672
	Promoter	ABCG8	0.707405	0.68668	0.810375	0.779217	0.824979	0.802457	0.097754	0.116676	0.0189221	0.02419	0.0147817	0.595497
	chr2:27346380-27346766	ABHD1	0.122085	0.0837809	0.0801896	0.068008	0.0749819	0.083859	-0.0288341	-0.0235124	0.00532166	0.334095	0.444573	0.94717
	chr3:111697739-111698143	ABHD10	0.118839	0.0515776	0.0832134	0.0574008	0.0487789	0.0581651	-0.0149013	-0.0317364	-0.0168351	0.875491	0.591203	0.845605
	chr7:73152564-73153716	ABHD11	0.106889	0.11327	0.14636	0.110554	0.114767	0.126509	0.0183773	0.0105587	-0.00781857	0.539842	0.792102	0.876059
	chr20:25370335-25371823	ABHD12	0.173928	0.166073	0.106431	0.0779648	0.0769236	0.089219	-0.077803	-0.0869295	-0.00912652	0.0192205	0.0140843	0.780878
	chr14:51338712-51339146	ABHD12B	0.261435	0.525085	0.346526	0.45646	0.227157	0.397557	0.00823305	-0.080903	-0.089136	0.997977	0.832134	0.802307
	chr13:108870502-108871328	ABHD13	0.219483	0.188859	0.129764	0.0827734	0.109599	0.0997651	-0.0979021	-0.099489	-0.00158683	0.0490052	0.046998	0.997437
	chr3:52007710-52008248	ABHD14A	0.317418	0.293763	0.198699	0.137504	0.18382	0.211403	-0.137489	-0.107979	0.0295095	0.036048	0.0673991	0.618088
	chr3:52008943-52009339	ABHD14A	0.136279	0.175275	0.102084	0.104633	0.0731974	0.0909281	-0.0524184	-0.0737144	-0.021296	0.113433	0.0491168	0.522593
	chr3:52007710-52008248	ABHD14B	0.317418	0.293763	0.198699	0.137504	0.18382	0.211403	-0.137489	-0.107979	0.0295095	0.036048	0.0673991	0.618088
	chr3:52008943-52009339	ABHD14B	0.136279	0.175275	0.102084	0.104633	0.0731974	0.0909281	-0.0524184	-0.0737144	-0.021296	0.113433	0.0491168	0.522593
	chr17:27893086-27896078	ABHD15	0.331569	0.169047	0.195255	0.12477	0.241711	0.15147	-0.0902953	-0.0537173	0.036578	0.570611	0.799595	0.897694
	chr15:89631546-89632209	ABHD2	0.170121	0.164759	0.105443	0.0594621	0.0972648	0.0970036	-0.0849875	-0.0703058	0.0146817	0.0412703	0.0672319	0.740791
	chr18:19284165-19285052	ABHD3	0.17315	0.162777	0.115413	0.0999542	0.0869919	0.0948894	-0.0602801	-0.0770232	-0.0167431	0.0108354	0.00535269	0.252472
	chr14:23067443-23067773	ABHD4	0.135179	0.12439	0.14023	0.0501051	0.116467	0.100773	-0.0346169	-0.0211641	0.0134528	0.666375	0.847868	0.933404
	chr3:43731998-43733108	ABHD5	0.139004	0.109362	0.0899059	0.0695362	0.0771387	0.0655471	-0.0444619	-0.0528401	-0.00837812	0.123506	0.0824133	0.857059
	chr3:58223101-58224364	ABHD6	0.0892551	0.132634	0.129401	0.073007	0.126305	0.0888034	-0.00974062	-0.00339032	0.0063503	0.953382	0.994151	0.979728
	chr19:17403039-17403570	ABHD8	0.280655	0.14818	0.162849	0.121875	0.723119	0.403427	-0.0720554	0.348856	0.420911	0.873668	0.174995	0.116377
	chr19:17404959-17405377	ABHD8	0.549967	0.433331	0.631853	0.305796	0.685893	0.768482	-0.0228244	0.235539	0.258363	0.986556	0.364159	0.315935
	chr19:17412036-17412417	ABHD8	0.782102	0.894562	0.939743	0.94582	0.963804	0.947267	0.10445	0.117204	0.0127538	0.20831	0.165087	0.959877
	chr19:17413733-17414486	ABHD8	0.172657	0.138824	0.13149	0.113897	0.107355	0.142039	-0.0330465	-0.0310432	0.00200325	0.38111	0.415289	0.995025
	chr10:27149166-27150229	ABI1	0.170047	0.153519	0.0890595	0.0716981	0.0680637	0.0742363	-0.0814042	-0.090633	-0.00922878	0.00817876	0.00600036	0.670112
	chr2:204192655-204193740	ABI2	0.158102	0.154258	0.107528	0.0625045	0.100704	0.0940169	-0.071164	-0.0588194	0.0123446	0.0630634	0.100357	0.799534
	chr17:47296969-47297314	ABI3	0.301023	0.448425	0.526408	0.538148	0.456446	0.468987	0.157554	0.0879925	-0.0695615	0.154728	0.423864	0.553673
	Promoter	ABI3BP	0.549673	0.354238	0.425788	0.351045	0.597387	0.561801	-0.0635396	0.127638	0.191178	0.763265	0.416072	0.215886
	chr9:133587865-133588901	ABL1	0.147446	0.138662	0.0828484	0.0588113	0.0717195	0.0707472	-0.0722241	-0.0718206	0.000403456	0.0126839	0.0128868	0.99918
	chr9:133710260-133711285	ABL1	0.148574	0.0720443	0.0885319	0.0710166	0.0877656	0.0762572	-0.030535	-0.0282979	0.00223713	0.655041	0.690611	0.997376
	chr9:133738154-133738408	ABL1	0.830083	0.959353	0.811656	0.911633	0.855884	0.904622	-0.0330733	-0.0144648	0.0186085	0.88741	0.976667	0.961875
	chr9:133760420-133760879	ABL1	0.766575	0.867558	0.885147	0.92948	0.911235	0.92428	0.0902475	0.100691	0.0104437	0.261018	0.213179	0.971448
	chr1:179198163-179199200	ABL2	0.168884	0.110854	0.0709447	0.0759332	0.0728121	0.08798	-0.0664299	-0.0594728	0.00695711	0.142306	0.179733	0.957386
	chr10:116391466-116391827	ABLIM1	0.24573	0.245562	0.15365	0.149364	0.273461	0.218739	-0.0941389	0.000453848	0.0945927	0.0493168	0.999774	0.048705
	chr4:8087169-8087449	ABLIM2	0.699291	0.612093	0.888909	0.782514	0.88638	0.884851	0.18002	0.229924	0.049904	0.0966216	0.0527225	0.682855
	chr4:8098825-8099074	ABLIM2	0.849335	0.809697	0.890295	0.872488	0.944977	0.895991	0.0518756	0.090968	0.0390924	0.272927	0.0837326	0.420105
	chr4:8154077-8154406	ABLIM2	0.776118	0.784779	0.860193	0.730389	0.892677	0.85027	0.0148425	0.0910249	0.0761824	0.96231	0.361247	0.458807
	chr4:8159728-8160893	ABLIM2	0.169068	0.122377	0.114362	0.0786493	0.065958	0.0799617	-0.0492167	-0.0727625	-0.0235458	0.259976	0.117206	0.649003
	chr5:148520992-148521467	ABLIM3	0.164884	0.182847	0.181471	0.188063	0.132615	0.235322	0.0109013	0.0101031	-0.000798143	0.965043	0.969849	0.999807
	chr9:136131001-136131831	ABO	0.749632	0.830093	0.848574	0.872835	0.878799	0.83776	0.0708422	0.0684174	-0.00242479	0.294556	0.311897	0.99778
	chr9:136150031-136151365	ABO	0.311886	0.452067	0.347127	0.563528	0.411407	0.337451	0.0733508	-0.00754787	-0.0808987	0.795582	0.997386	0.760461
	chr7:150554419-150554741	ABP1	0.652668	0.585794	0.872772	0.777201	0.894403	0.840701	0.205755	0.248321	0.0425658	0.0587329	0.0359519	0.722585
	chr17:1011844-1012968	ABR	0.18946	0.17237	0.0986215	0.0793084	0.0650111	0.0754579	-0.0919499	-0.11068	-0.0187304	0.00806585	0.00471916	0.354961
	chr17:1028544-1028972	ABR	0.666295	0.688845	0.803168	0.802499	0.867313	0.875988	0.125264	0.19408	0.0688166	0.00218787	0.000643074	0.0123458
	chr17:1063942-1064304	ABR	0.726528	0.701916	0.842355	0.696327	0.817937	0.76466	0.0551187	0.0770769	0.0219581	0.698737	0.529826	0.938917
	chr17:1082376-1083833	ABR	0.199997	0.21307	0.158885	0.126545	0.137098	0.126417	-0.0638184	-0.0747757	-0.0109573	0.0468416	0.0307445	0.762024
	chr17:909981-910442	ABR	0.841641	0.844485	0.918282	0.922798	0.897648	0.925946	0.0774766	0.0687339	-0.00874274	0.0144888	0.0202542	0.757931
	chr17:915736-915979	ABR	0.581982	0.644166	0.7678	0.765661	0.826358	0.798811	0.153656	0.199511	0.0458545	0.0236075	0.0113574	0.354398
	chr17:926234-926439	ABR	0.522709	0.668801	0.800538	0.731247	0.799554	0.818318	0.170137	0.213181	0.043044	0.159947	0.09643	0.806646
	chr17:933026-933236	ABR	0.825247	0.811017	0.901808	0.760293	0.950705	0.929255	0.0129187	0.121848	0.108929	0.973901	0.242194	0.294664
	chr17:934417-935088	ABR	0.412377	0.644133	0.595207	0.584065	0.686297	0.752916	0.0613813	0.191352	0.129971	0.818961	0.272645	0.477464
	chr17:951746-952265	ABR	0.804342	0.804567	0.918434	0.89547	0.960151	0.93116	0.102498	0.141201	0.0387033	0.0133264	0.0053161	0.159546
	chr17:975592-975902	ABR	0.780403	0.770482	0.805408	0.858872	0.826687	0.901374	0.0566976	0.088588	0.0318904	0.404898	0.190978	0.705138
	chr17:981508-981748	ABR	0.553616	0.647142	0.75934	0.83624	0.81906	0.831202	0.197411	0.224752	0.0273411	0.0569079	0.0406194	0.853689
	Promoter	ABRA	0.782425	0.729406	0.727387	0.655837	0.827738	0.798573	-0.0643035	0.0572395	0.121543	0.344833	0.407483	0.0986582
	chr6:26596046-26596321	ABT1	0.134012	0.114858	0.106448	0.0542066	0.0505998	0.081742	-0.0441077	-0.058264	-0.0141563	0.34064	0.210008	0.856722
	chr6:26597125-26597552	ABT1	0.327381	0.16512	0.0650128	0.146828	0.0768844	0.147041	-0.14033	-0.134288	0.00604248	0.319679	0.342416	0.996825
	chr6:26598108-26598316	ABT1	0.388959	0.417124	0.526621	0.443531	0.628713	0.698705	0.0820345	0.260668	0.178633	0.312322	0.0218451	0.0597369
	chr6:26598524-26598758	ABT1	0.569351	0.753993	0.834807	0.875318	0.873682	0.869037	0.19339	0.209687	0.0162967	0.167415	0.140856	0.975926
	chr3:127391011-127392434	ABTB1	0.37974	0.290438	0.238082	0.274245	0.201921	0.238539	-0.0789252	-0.114859	-0.0359341	0.289248	0.139352	0.700761
	chr11:34195989-34196256	ABTB2	0.132831	0.118089	0.111678	0.0780968	0.0772367	0.0788284	-0.0305731	-0.0474277	-0.0168546	0.24979	0.0995659	0.5648
	chr11:34378229-34379993	ABTB2	0.189317	0.109519	0.125492	0.0892813	0.0847088	0.101725	-0.0420314	-0.0562015	-0.0141701	0.551252	0.390937	0.92212
	chr3:38178002-38178750	ACAA1	0.0883281	0.0541307	0.0948096	0.0405316	0.0999113	0.0403265	-0.00355879	-0.00111053	0.00244826	0.99456	0.999468	0.997419
	chr3:38179857-38180689	ACAA1	0.251644	0.231995	0.142666	0.122526	0.154141	0.13751	-0.109223	-0.0959944	0.0132291	0.00781054	0.0113021	0.63024
	chr18:47339411-47340956	ACAA2	0.209937	0.153676	0.140176	0.124393	0.0617721	0.0942871	-0.0495218	-0.103777	-0.054255	0.305743	0.0636777	0.261748
	chr17:35715796-35716627	ACACA	0.163565	0.118451	0.0851838	0.0839919	0.0688193	0.0707167	-0.0564202	-0.0712401	-0.0148199	0.107741	0.0611362	0.726885
	chr17:35766664-35767335	ACACA	0.195682	0.139242	0.0968771	0.0755836	0.0840538	0.0845586	-0.0812314	-0.0831555	-0.00192413	0.0902601	0.0853202	0.996644
	chr12:109592315-109592633	ACACB	0.168493	0.123776	0.104136	0.0947804	0.0905837	0.0983007	-0.0466763	-0.0516924	-0.0050161	0.172743	0.138997	0.962453
	chr12:112123246-112124059	ACAD10	0.146826	0.0978959	0.0895212	0.0620018	0.0656369	0.074762	-0.0465992	-0.0521613	-0.00556207	0.257239	0.208507	0.969183
	chr3:132378558-132378772	ACAD11	0.170344	0.109111	0.0483784	0.0543694	0.0453334	0.0657251	-0.0883535	-0.0841981	0.00415537	0.0876497	0.0983041	0.986557
	chr3:132379083-132379643	ACAD11	0.231955	0.130609	0.0973134	0.05229	0.0602519	0.0723267	-0.10648	-0.114993	-0.0085124	0.19273	0.164676	0.981044
	chr11:134122762-134122981	ACAD8	0.101004	0.0713255	0.0627001	0.0565939	0.0491249	0.0498031	-0.0265179	-0.0367009	-0.010183	0.228115	0.115709	0.71685
	chr11:134123209-134123996	ACAD8	0.198126	0.162071	0.129861	0.0866355	0.0887193	0.0815247	-0.0718508	-0.094977	-0.0231262	0.104389	0.0525282	0.626808
	chr3:128598176-128598703	ACAD9	0.149839	0.151931	0.0812522	0.0597795	0.0601435	0.0793379	-0.080369	-0.0811442	-0.000775168	0.013167	0.012814	0.997621
	chr2:211089413-211090176	ACADL	0.166801	0.293315	0.0958261	0.121336	0.143453	0.146246	-0.121477	-0.085208	0.0362686	0.198265	0.365417	0.786304
	chr1:76189916-76190730	ACADM	0.129007	0.0845195	0.0530249	0.0208445	0.0427363	0.0394913	-0.0698287	-0.0656496	0.00417909	0.103741	0.119574	0.981205
	chr12:121163472-121163913	ACADS	0.258689	0.224652	0.29347	0.11881	0.153071	0.146777	-0.0355305	-0.0917469	-0.0562165	0.881474	0.50185	0.742596
	chr12:121177115-121177341	ACADS	0.771858	0.770829	0.866822	0.890224	0.917895	0.880498	0.107179	0.127853	0.0206741	0.0192965	0.0117478	0.553947
	chr10:124767758-124768897	ACADSB	0.173497	0.135505	0.109172	0.0956606	0.104492	0.0990855	-0.0520845	-0.0527124	-0.00062787	0.101732	0.0989084	0.999213
	chr17:7123038-7123718	ACADVL	0.148385	0.0927048	0.0839038	0.0570793	0.0709475	0.0738255	-0.0500531	-0.0481582	0.00189496	0.263104	0.28134	0.996905
	chr15:89346043-89347203	ACAN	0.178153	0.299882	0.106067	0.128022	0.233002	0.173517	-0.121973	-0.0357578	0.0862151	0.221512	0.811406	0.392185
	chr17:7253298-7253764	ACAP1	0.359893	0.407996	0.432893	0.181301	0.37547	0.521605	-0.0768473	0.0645937	0.141441	0.811332	0.860084	0.541241
	chr17:7254622-7255808	ACAP1	0.222263	0.219639	0.127303	0.0727511	0.0877542	0.195764	-0.120924	-0.0791919	0.0417321	0.175717	0.370116	0.705637
	chr3:195162891-195164119	ACAP2	0.158466	0.117898	0.0943988	0.0599925	0.0581313	0.0670646	-0.0609866	-0.0755843	-0.0145977	0.134977	0.0819889	0.799055
	chr1:1228780-1230163	ACAP3	0.566769	0.619837	0.710281	0.66087	0.782101	0.77448	0.0922726	0.184988	0.0927149	0.104503	0.0170835	0.103344
	chr1:1242400-1245185	ACAP3	0.247504	0.204958	0.190759	0.14505	0.138326	0.186165	-0.0583265	-0.0639856	-0.0056591	0.305148	0.260587	0.983123
	chr11:107992004-107992731	ACAT1	0.175449	0.161895	0.0834874	0.0737606	0.0624683	0.0776497	-0.0900483	-0.0986133	-0.008565	0.0046701	0.00358579	0.661456
	chr6:160182429-160183770	ACAT2	0.21998	0.146556	0.118888	0.0953589	0.228789	0.143515	-0.076145	0.00288386	0.0790289	0.363571	0.997922	0.343901
	chr1:226374035-226374760	ACBD3	0.276372	0.251822	0.118691	0.0909962	0.0996936	0.105035	-0.159253	-0.161733	-0.00247979	0.0038696	0.0036995	0.985628
	chr17:43209347-43210746	ACBD4	0.233548	0.209239	0.135822	0.0963825	0.0989029	0.131165	-0.105292	-0.10636	-0.00106836	0.0395851	0.0385393	0.998817
	chr10:27529218-27530102	ACBD5	0.32953	0.237662	0.180906	0.13674	0.151972	0.136146	-0.124773	-0.139537	-0.0147643	0.116004	0.0892808	0.935893
	chr10:27530938-27531363	ACBD5	0.145137	0.193071	0.13943	0.0662749	0.120714	0.0580301	-0.0662515	-0.0797317	-0.0134802	0.403128	0.305473	0.950258
	chr1:180471325-180472277	ACBD6	0.127568	0.104179	0.0578028	0.0396006	0.0628733	0.0403145	-0.067172	-0.0642798	0.00289218	0.0432501	0.0485215	0.980383
	chr10:15130386-15130913	ACBD7	0.101573	0.134368	0.142355	0.104384	0.084906	0.101587	0.00539882	-0.0247242	-0.030123	0.966482	0.554977	0.446014
	chr17:31618345-31620465	ACCN1	0.290993	0.231462	0.149763	0.1587	0.179452	0.153624	-0.106996	-0.0946898	0.0123065	0.0559214	0.0759919	0.893723
	chr17:32366900-32367406	ACCN1	0.539964	0.739093	0.469275	0.426684	0.436171	0.567576	-0.191549	-0.137655	0.053894	0.274022	0.447698	0.856303
	chr17:32484007-32484280	ACCN1	0.254137	0.39558	0.372743	0.346415	0.200223	0.221439	0.0347201	-0.114028	-0.148748	0.83742	0.27783	0.167385
	chr12:50451197-50451943	ACCN2	0.158375	0.122522	0.115626	0.0940991	0.0979123	0.0859416	-0.0355861	-0.0485216	-0.0129355	0.257934	0.139054	0.765774
	chr12:50474869-50475445	ACCN2	0.685294	0.625763	0.713725	0.732165	0.646028	0.801802	0.0674165	0.0683865	0.000969961	0.633868	0.626726	0.999889
	chr7:150746002-150746381	ACCN3	0.533231	0.600115	0.878906	0.745488	0.954426	0.915689	0.245524	0.368385	0.122861	0.0596685	0.0202	0.27019
	chr7:150747976-150748519	ACCN3	0.173379	0.235766	0.349366	0.214088	0.17147	0.26309	0.0771544	0.0127075	-0.0644469	0.586017	0.982788	0.675584
	chr2:220377743-220377946	ACCN4	0.385646	0.157487	0.356072	0.148513	0.304818	0.283153	-0.0192743	0.0224189	0.0416933	0.987284	0.98286	0.942754
	chr2:220387075-220388075	ACCN4	0.266883	0.331602	0.228957	0.360254	0.350073	0.285937	-0.00463693	0.0187627	0.0233996	0.997222	0.95609	0.933083
	Promoter	ACCN5	0.694043	0.779613	0.699485	0.744559	0.878268	0.815306	-0.0148058	0.109959	0.124765	0.947938	0.193425	0.148834
	chr11:44087518-44088165	ACCS	0.158569	0.211373	0.119614	0.331542	0.072242	0.0822485	0.0406075	-0.107725	-0.148333	0.895917	0.526522	0.350825
	Promoter	ACCSL	0.509158	0.426204	0.54851	0.498097	0.523502	0.550498	0.0556227	0.0693188	0.0136961	0.463531	0.343472	0.941867
	chr16:67693451-67695560	ACD	0.169561	0.206722	0.137091	0.148951	0.0944522	0.116694	-0.0451204	-0.0825684	-0.037448	0.173659	0.0410955	0.24919
	chr17:61553834-61555063	ACE	0.220065	0.160901	0.177661	0.128728	0.150447	0.128204	-0.0372883	-0.0511571	-0.0138688	0.556283	0.382043	0.908139
	Promoter	ACE2	0.681492	0.678416	0.747493	0.571063	0.84548	0.762847	-0.0206754	0.12421	0.144885	0.963885	0.384173	0.303717
	Promoter	ACER1	0.565219	0.540902	0.725586	0.512437	0.622806	0.670746	0.0659507	0.0937155	0.0277649	0.762449	0.603847	0.949472
	chr9:19408498-19409285	ACER2	0.243798	0.287583	0.118163	0.187036	0.273387	0.165405	-0.113091	-0.0462949	0.0667964	0.248352	0.709161	0.525653
	chr11:76571963-76572291	ACER3	0.0794983	0.0158758	0.0711018	0.0529844	0.0722112	0.0406387	0.0143561	0.00873792	-0.00561816	0.885396	0.954781	0.980879
	chr7:100486729-100488093	ACHE	0.243529	0.155527	0.136164	0.0785668	0.101026	0.108584	-0.0921627	-0.0947228	-0.00256007	0.228564	0.217007	0.998053
	chr7:100489981-100490365	ACHE	0.683189	0.80512	0.835569	0.853297	0.842062	0.806581	0.100278	0.0801671	-0.0201114	0.27905	0.394722	0.923842
	chr7:100490862-100491203	ACHE	0.583323	0.806819	0.775928	0.81023	0.838042	0.759581	0.0980082	0.103741	0.0057327	0.624396	0.59525	0.998105
	chr7:100492217-100494941	ACHE	0.140975	0.107406	0.127255	0.0937129	0.0798378	0.0931742	-0.0137062	-0.0376843	-0.0239781	0.789898	0.290041	0.533538
	chr14:23528360-23528582	ACIN1	0.913436	0.94926	0.936506	0.921551	0.947595	0.942846	-0.00231939	0.0138723	0.0161917	0.988478	0.693054	0.61885
	chr14:23563978-23564724	ACIN1	0.107332	0.115628	0.0811114	0.0522704	0.0725233	0.072257	-0.0447889	-0.0390896	0.00569925	0.0702279	0.0976897	0.891624
	chr17:40074291-40075380	ACLY	0.156794	0.11636	0.103116	0.0670308	0.077814	0.0757394	-0.051504	-0.0598005	-0.00829647	0.194704	0.142612	0.92733
	Promoter	ACMSD	0.605874	0.607301	0.64275	0.501311	0.756439	0.708311	-0.0345568	0.125787	0.160344	0.846102	0.24495	0.151207
	chr7:96746767-96747190	ACN9	0.176668	0.152976	0.115815	0.0818019	0.0878792	0.097248	-0.0660139	-0.0722586	-0.00624467	0.0635269	0.0504302	0.932627
	chr9:32384420-32384911	ACO1	0.100215	0.0486519	0.068759	0.0621522	0.0553864	0.0515268	-0.00897777	-0.0209768	-0.011999	0.90938	0.633135	0.847375
	chr22:41864420-41865443	ACO2	0.1457	0.102371	0.106073	0.0668328	0.0830959	0.073506	-0.0375826	-0.0457348	-0.0081522	0.38677	0.285265	0.940492
	Promoter	ACOT1	0.368548	0.369694	0.413871	0.38134	0.393717	0.41294	0.0284844	0.0342076	0.00572324	0.297159	0.213995	0.928734
	Promoter	ACOT11	0.407588	0.496843	0.400791	0.570025	0.577627	0.553095	0.0331925	0.113146	0.0799532	0.909528	0.429849	0.618262
	chr5:80689818-80690228	ACOT12	0.230263	0.3531	0.232713	0.115154	0.156842	0.164877	-0.117748	-0.130822	-0.0130739	0.340621	0.287457	0.9808
	chr6:24666538-24667395	ACOT13	0.105339	0.066055	0.0739832	0.0419639	0.0395838	0.0485488	-0.0277237	-0.0416309	-0.0139072	0.477198	0.263164	0.799572
	chr14:74036127-74036662	ACOT2	0.134927	0.1315	0.148778	0.0618663	0.120357	0.0679108	-0.0278909	-0.0390792	-0.0111883	0.794168	0.655124	0.961172
	chr14:74058400-74059116	ACOT4	0.156929	0.13113	0.209019	0.0820061	0.0857469	0.124427	0.00148271	-0.0389428	-0.0404255	0.999603	0.777626	0.763877
	Promoter	ACOT6	0.403477	0.428986	0.507422	0.56516	0.51224	0.52578	0.120059	0.102779	-0.0172809	0.0398843	0.0596976	0.802676
	chr1:6339948-6340268	ACOT7	0.701821	0.803984	0.805194	0.837697	0.886372	0.86632	0.0685433	0.123444	0.0549002	0.391926	0.134677	0.514768
	chr1:6341136-6341412	ACOT7	0.870382	0.76693	0.885835	0.72648	0.936431	0.92419	-0.0124987	0.111654	0.124153	0.985912	0.429939	0.371909
	chr1:6452814-6454185	ACOT7	0.249042	0.211478	0.139446	0.093758	0.0937152	0.102637	-0.113658	-0.132084	-0.018426	0.0376755	0.0251044	0.752327
	Promoter	ACOT8	0.160988	0.152717	0.134387	0.140649	0.113775	0.135981	-0.0193345	-0.0319746	-0.0126401	0.274931	0.0973163	0.501354
	chrX:23761070-23761610	ACOT9	0.437397	0.448284	0.419988	0.285078	0.452904	0.470028	-0.0903079	0.0186251	0.108933	0.363893	0.94139	0.269215
	chr17:73974971-73975731	ACOX1	0.148414	0.0965853	0.0775476	0.0566738	0.0560962	0.0574327	-0.055389	-0.0657353	-0.0103463	0.178662	0.123616	0.896542
	Promoter	ACOX2	0.514147	0.657951	0.508371	0.58507	0.530443	0.64483	-0.0393288	0.00158752	0.0409163	0.883633	0.99979	0.875067
	chr4:8375042-8375342	ACOX3	0.94722	0.892347	0.939708	0.923803	0.958835	0.906669	0.0119722	0.0129687	0.000996446	0.92574	0.913804	0.999451
	chr4:8376706-8376983	ACOX3	0.634875	0.673575	0.870782	0.878948	0.91263	0.888444	0.22064	0.246312	0.025672	0.00280116	0.00203648	0.461842
	chr4:8388395-8388671	ACOX3	0.666126	0.71614	0.87232	0.88652	0.887192	0.884602	0.188287	0.194764	0.00647668	0.00621593	0.00563635	0.950908
	chr4:8429929-8430441	ACOX3	0.156689	0.100533	0.0728581	0.06153	0.0762621	0.0702263	-0.0614169	-0.0553667	0.00605018	0.153336	0.190081	0.964595
	chr4:8442433-8443113	ACOX3	0.139982	0.0737625	0.0670478	0.0585748	0.0498238	0.0671293	-0.0440612	-0.0483959	-0.00433476	0.38298	0.333174	0.987074
	chr2:111489977-111490884	ACOXL	0.304711	0.168816	0.201354	0.167936	0.285863	0.256983	-0.0521191	0.034659	0.0867781	0.680332	0.832937	0.410673
	chr2:111875206-111880965	ACOXL	0.288318	0.230195	0.163504	0.219469	0.267275	0.157908	-0.06777	-0.0466651	0.0211049	0.519955	0.707476	0.925258
	chr2:263400-265238	ACP1	0.201419	0.139228	0.129166	0.0649008	0.0977016	0.116087	-0.0732898	-0.0634291	0.00986076	0.266723	0.338389	0.962627
	chr11:47270234-47270633	ACP2	0.120938	0.0723847	0.0925326	0.0667896	0.059449	0.0695526	-0.017	-0.0321603	-0.0151603	0.75712	0.440351	0.798215
	chr19:11689417-11689768	ACP5	0.192817	0.168848	0.3011	0.244778	0.181318	0.149088	0.0921063	-0.0156295	-0.107736	0.0927223	0.852254	0.0631152
	chr1:147141842-147142918	ACP6	0.0893216	0.0890908	0.0507063	0.0471453	0.0460128	0.0391909	-0.0402804	-0.0466044	-0.00632393	0.0021286	0.00140406	0.256078
	chr3:140949911-140950963	ACPL2	0.214376	0.175655	0.108998	0.0800223	0.0807203	0.08872	-0.100505	-0.110295	-0.00979014	0.0307199	0.0238418	0.881288
	chr3:140951193-140951451	ACPL2	0.137939	0.148983	0.152439	0.12284	0.0897483	0.103911	-0.00582143	-0.046631	-0.0408096	0.913314	0.090209	0.123005
	Promoter	ACPP	0.445119	0.35265	0.422779	0.315087	0.373122	0.445798	-0.0299513	0.0105756	0.0405269	0.893774	0.985627	0.819124
	chr19:51294876-51295098	ACPT	0.233536	0.248375	0.269935	0.376153	0.264156	0.421832	0.0820885	0.102038	0.0199497	0.598831	0.480902	0.964865
	Promoter	ACR	0.744208	0.612729	0.808426	0.701737	0.854333	0.775974	0.0766132	0.136685	0.0600717	0.622993	0.311168	0.73466
	chr12:6756001-6756679	ACRBP	0.294753	0.268075	0.23042	0.250432	0.264817	0.404412	-0.040988	0.0532007	0.0941886	0.780544	0.672837	0.368514
	chrX:70798022-70798353	ACRC	0.906186	0.890425	0.905063	0.909617	0.938979	0.894575	0.00903464	0.0184718	0.00943714	0.890638	0.648309	0.881678
	chrX:70823513-70824103	ACRC	0.77307	0.828587	0.836428	0.766442	0.836165	0.864182	0.000606427	0.0493447	0.0487383	0.999861	0.489301	0.496162
	Promoter	ACRV1	0.731995	0.677533	0.812039	0.805808	0.890739	0.821573	0.10416	0.151392	0.0472322	0.122657	0.0492912	0.48081
	Promoter	ACSBG1	0.693584	0.587623	0.753263	0.821341	0.805118	0.718896	0.146698	0.121403	-0.0252949	0.190097	0.27103	0.915614
	Promoter	ACSBG2	0.631148	0.60722	0.610777	0.515893	0.719123	0.730829	-0.0558491	0.105792	0.161641	0.448975	0.151121	0.0553326
	chr17:48503056-48503887	ACSF2	0.204295	0.235087	0.139904	0.157655	0.0612373	0.0821239	-0.0709115	-0.148011	-0.077099	0.0489388	0.00635055	0.0392936
	chr17:48545570-48546900	ACSF2	0.313752	0.579637	0.37811	0.671878	0.261804	0.308428	0.0782991	-0.161578	-0.239877	0.884968	0.629936	0.416176
	chr16:89160018-89160706	ACSF3	0.157984	0.161862	0.10401	0.0779955	0.0933214	0.0998856	-0.0689201	-0.0633195	0.0056006	0.0169877	0.0215066	0.873866
	chr16:89167116-89167482	ACSF3	0.817602	0.898288	0.923794	0.922065	0.960609	0.916795	0.0649842	0.0807573	0.0157731	0.328836	0.225943	0.909832
	chr16:89167763-89167991	ACSF3	0.604529	0.693433	0.870052	0.862599	0.859217	0.881446	0.217344	0.22135	0.00400585	0.020805	0.019777	0.993754
	chr16:89173704-89173905	ACSF3	0.556035	0.619511	0.834616	0.825031	0.861136	0.799752	0.24205	0.242671	0.000620587	0.0139747	0.013874	0.999839
	chr16:89186198-89186551	ACSF3	0.57576	0.637396	0.773932	0.788522	0.75188	0.79657	0.174649	0.167647	-0.00700167	0.0237548	0.0265733	0.973611
	chr16:89219333-89219651	ACSF3	0.866194	0.880037	0.902811	0.912882	0.966468	0.935496	0.0347309	0.0778667	0.0431358	0.182244	0.0253479	0.113979
	chr4:185724434-185724647	ACSL1	0.666137	0.684848	0.851134	0.862195	0.711893	0.8049	0.181172	0.082904	-0.0982678	0.0378479	0.231548	0.165347
	chr4:185746557-185747827	ACSL1	0.165134	0.163732	0.0888318	0.0628168	0.0595434	0.0590202	-0.0886089	-0.105151	-0.0165425	0.00742886	0.00452643	0.386426
	chr2:223725558-223726423	ACSL3	0.124698	0.102795	0.0985264	0.0658452	0.0735149	0.0794654	-0.0315606	-0.0372563	-0.0056957	0.272341	0.200225	0.935878
	chrX:108976162-108976894	ACSL4	0.548923	0.487863	0.506672	0.192412	0.580702	0.577359	-0.168851	0.0606372	0.229488	0.488939	0.892144	0.322236
	Promoter	ACSL5	0.518336	0.533451	0.524593	0.641839	0.536156	0.458942	0.0573232	-0.028344	-0.0856672	0.628733	0.880197	0.411202
	chr5:131346892-131347776	ACSL6	0.199965	0.175303	0.193831	0.213354	0.214117	0.200897	0.0159592	0.0198737	0.00391449	0.554828	0.433729	0.957997
	Promoter	ACSM1	0.625214	0.575551	0.656297	0.69885	0.727478	0.671977	0.0771916	0.0993452	0.0221536	0.216266	0.127957	0.814137
	Promoter	ACSM3	0.408949	0.423345	0.416185	0.327969	0.280815	0.383946	-0.0440701	-0.0837665	-0.0396964	0.733464	0.404834	0.773939
	Promoter	ACSM4	0.655654	0.645858	0.651918	0.625388	0.731838	0.689555	-0.0121028	0.0599408	0.0720436	0.838383	0.123099	0.079896
	Promoter	ACSM5	0.52541	0.599138	0.566643	0.661096	0.580051	0.668266	0.0515959	0.0618845	0.0102886	0.703138	0.616521	0.984391
	chr20:25037707-25039211	ACSS1	0.192524	0.115016	0.148122	0.104765	0.162935	0.0848007	-0.027326	-0.029902	-0.00257603	0.846423	0.820747	0.998433
	chr20:33464156-33464645	ACSS2	0.291908	0.253695	0.175579	0.126853	0.108894	0.159674	-0.121585	-0.138518	-0.0169323	0.0672802	0.048239	0.868553
	chr12:81471569-81472119	ACSS3	0.22448	0.338695	0.190875	0.50475	0.0927007	0.147755	0.0662248	-0.16136	-0.227584	0.88563	0.544599	0.355639
	chr1:229567206-229570684	ACTA1	0.249827	0.256758	0.199093	0.259915	0.228277	0.239781	-0.0237886	-0.0192635	0.00452503	0.658689	0.750772	0.982794
	chr10:90750293-90751108	ACTA2	0.22402	0.232876	0.132581	0.106644	0.101549	0.112457	-0.108835	-0.121445	-0.01261	0.00586938	0.00427019	0.602444
	chr7:5569062-5570594	ACTB	0.176016	0.159678	0.134034	0.0858583	0.0889246	0.092692	-0.057901	-0.0770388	-0.0191379	0.133816	0.0681736	0.667157
	Promoter	ACTBL2	0.829978	0.720568	0.82122	0.797334	0.79441	0.838929	0.0340045	0.0413968	0.00739229	0.784798	0.70728	0.987682
	Promoter	ACTC1	0.265777	0.508076	0.303604	0.438678	0.282201	0.288135	-0.0157856	-0.101758	-0.0859725	0.989389	0.677812	0.750041
	chr17:79478235-79482426	ACTG1	0.248295	0.177289	0.168202	0.118059	0.120536	0.113287	-0.0696617	-0.0958802	-0.0262185	0.26913	0.143588	0.761748
	Promoter	ACTG2	0.544002	0.598185	0.572081	0.606097	0.662102	0.693082	0.0179956	0.106498	0.0885025	0.820291	0.069546	0.108542
	chr3:179280362-179281463	ACTL6A	0.220884	0.146565	0.146587	0.0898075	0.0963496	0.122277	-0.0655273	-0.0744111	-0.00888383	0.353383	0.288636	0.972915
	chr7:100253782-100254150	ACTL6B	0.116662	0.0832766	0.0868956	0.0782467	0.161536	0.213538	-0.0173984	0.0875673	0.104966	0.788947	0.081699	0.0518495
	Promoter	ACTL7A	0.838484	0.76373	0.892564	0.912431	0.908083	0.902313	0.101391	0.104091	0.00270004	0.096861	0.0909955	0.996005
	chr9:111617320-111618144	ACTL7B	0.809596	0.806765	0.856706	0.860771	0.921891	0.874995	0.0505588	0.0902628	0.039704	0.15152	0.0369452	0.244914
	chr1:18152378-18152842	ACTL8	0.321178	0.331072	0.325916	0.333496	0.385792	0.377315	0.00358113	0.0554287	0.0518476	0.838782	0.00592618	0.00718725
	chr19:8807813-8808794	ACTL9	0.583544	0.503759	0.670087	0.448416	0.732626	0.694338	0.0156001	0.16983	0.15423	0.986035	0.326022	0.376845
	chr14:69341427-69341820	ACTN1	0.712633	0.751364	0.853836	0.932453	0.955718	0.881135	0.161146	0.186428	0.0252818	0.0821327	0.0571122	0.859346
	chr14:69444639-69446826	ACTN1	0.159599	0.115398	0.0895275	0.0723701	0.0585919	0.073653	-0.0565496	-0.071376	-0.0148264	0.133397	0.0774029	0.764957
	chr1:236849472-236850323	ACTN2	0.282451	0.277448	0.277413	0.212966	0.238655	0.252831	-0.0347602	-0.0342068	0.000553404	0.491199	0.500098	0.999769
	chr11:66313169-66313822	ACTN3	0.172013	0.111995	0.0903023	0.0510624	0.0505361	0.0600465	-0.0713218	-0.0867129	-0.0153911	0.180532	0.118402	0.867074
	chr11:66314207-66314455	ACTN3	0.251064	0.143111	0.209708	0.130772	0.272647	0.22983	-0.0268475	0.0541508	0.0809984	0.890284	0.654032	0.439136
	chr11:66326639-66326840	ACTN3	0.201061	0.117785	0.187086	0.179228	0.219833	0.216449	0.0237343	0.0587182	0.0349839	0.783122	0.333414	0.6141
	chr19:39138062-39138570	ACTN4	0.207855	0.21463	0.128944	0.112276	0.137214	0.136261	-0.0906325	-0.0745047	0.0161278	0.00238474	0.00421544	0.218467
	chr19:39217530-39217857	ACTN4	0.606546	0.686951	0.766798	0.774568	0.821262	0.764013	0.123934	0.145889	0.0219544	0.107206	0.072482	0.857026
	chr14:58666567-58667198	ACTR10	0.184404	0.123631	0.0878506	0.0793455	0.0562633	0.0699172	-0.0704195	-0.0909273	-0.0205078	0.137781	0.0758823	0.729271
	chr10:104262224-104262524	ACTR1A	0.129057	0.0791599	0.109894	0.0749522	0.0626164	0.103211	-0.0116852	-0.0211946	-0.00950939	0.921301	0.775609	0.946683
	chr10:104263676-104264155	ACTR1A	0.178753	0.135407	0.125464	0.0824238	0.0895208	0.106528	-0.0531366	-0.0590559	-0.00591933	0.247017	0.202332	0.971854
	chr2:98280063-98280871	ACTR1B	0.137046	0.145097	0.0872	0.0600541	0.0689516	0.0613315	-0.0674441	-0.0759297	-0.00848554	0.0224391	0.0161345	0.775789
	chr2:65454553-65455444	ACTR2	0.187138	0.136954	0.112442	0.0899993	0.0750617	0.0924069	-0.0608252	-0.0783117	-0.0174865	0.15677	0.0883673	0.75825
	chr2:114647669-114648312	ACTR3	0.175959	0.133227	0.10935	0.136863	0.111932	0.122043	-0.0314869	-0.037606	-0.00611909	0.410371	0.315947	0.955597
	chr7:152456740-152457511	ACTR3B	0.189649	0.150362	0.0835042	0.0630592	0.0606756	0.0612868	-0.0967238	-0.109024	-0.0123005	0.0258805	0.018594	0.790334
	chr7:150019950-150020752	ACTR3C	0.34649	0.220365	0.41056	0.214966	0.198145	0.270163	0.0293358	-0.0492737	-0.0786094	0.953896	0.878567	0.733775
	chr20:37376621-37377430	ACTR5	0.113433	0.0513707	0.0794103	0.056082	0.0463951	0.0693054	-0.0146557	-0.0245517	-0.00989593	0.871319	0.699035	0.937627
	chr12:100593253-100593814	ACTR6	0.257415	0.151088	0.128056	0.0864947	0.105733	0.0985283	-0.0969756	-0.10212	-0.00514482	0.241856	0.219594	0.993346
	chr12:100594486-100594799	ACTR6	0.107191	0.0868676	0.0689742	0.0537637	0.0472311	0.0622514	-0.0356606	-0.0422883	-0.00662769	0.116134	0.0775418	0.85367
	chr3:53915731-53916320	ACTR8	0.151229	0.114013	0.0957292	0.0619142	0.0762936	0.0736517	-0.053799	-0.057648	-0.00384904	0.152653	0.131299	0.98098
	Promoter	ACTRT1	0.510484	0.522282	0.683111	0.65907	0.699044	0.659474	0.154707	0.162876	0.00816893	0.00855273	0.00737637	0.910601
	chr1:2938633-2939043	ACTRT2	0.531821	0.501865	0.714609	0.650848	0.822773	0.78012	0.165885	0.284603	0.118718	0.0322244	0.00709072	0.0765068
	Promoter	ACVR1	0.303987	0.352523	0.309883	0.346116	0.333355	0.389272	-0.000255576	0.0330586	0.0333142	0.999968	0.634838	0.631001
	chr12:52345531-52345903	ACVR1B	0.298384	0.271305	0.142173	0.13599	0.107385	0.128233	-0.145763	-0.167036	-0.0212725	0.00403745	0.00271653	0.405965
	chr2:158453799-158454111	ACVR1C	0.252585	0.301779	0.292934	0.168921	0.23831	0.263329	-0.0462546	-0.0263628	0.0198918	0.710775	0.887122	0.932973
	chr2:158484858-158485695	ACVR1C	0.161621	0.139729	0.12591	0.103636	0.112246	0.0718104	-0.0359018	-0.0586468	-0.022745	0.332469	0.130537	0.581239
	chr2:148601280-148602859	ACVR2A	0.109576	0.100485	0.104756	0.13327	0.0845438	0.177709	0.0139827	0.0260964	0.0121137	0.936093	0.803899	0.951382
	chr3:38495088-38497151	ACVR2B	0.182309	0.106041	0.12445	0.0830695	0.0852733	0.102248	-0.040415	-0.0504139	-0.00999894	0.567186	0.445555	0.959147
	chr12:52300801-52301583	ACVRL1	0.232906	0.279952	0.271095	0.318105	0.391877	0.329396	0.0381709	0.104207	0.0660359	0.613605	0.132042	0.317387
	chr12:52309034-52309337	ACVRL1	0.817249	0.725852	0.783741	0.63925	0.883167	0.820179	-0.0600553	0.0801219	0.140177	0.724966	0.587717	0.286971
	chr3:52017056-52017592	ACY1	0.202742	0.181763	0.119792	0.0859015	0.0935009	0.0938333	-0.0894054	-0.0985853	-0.00917987	0.0240482	0.0183461	0.84724
	Promoter	ACY3	0.385426	0.524101	0.462135	0.313618	0.329923	0.429469	-0.0668868	-0.0750676	-0.00818072	0.767995	0.722217	0.995692
	Promoter	ACYP1	0.255967	0.275283	0.230381	0.213437	0.194999	0.213579	-0.0437159	-0.0613364	-0.0176204	0.085283	0.0359195	0.459865
	chr2:54342634-54343088	ACYP2	0.169196	0.168463	0.0618568	0.0604706	0.0665924	0.06653	-0.107666	-0.102269	0.0053975	0	0	0.007191
	chr2:54482924-54483434	ACYP2	0.770875	0.798493	0.898585	0.903784	0.92253	0.898359	0.116501	0.125761	0.00926018	0.00931497	0.007478	0.82431
	chr20:43280061-43280727	ADA	0.14348	0.111189	0.0668775	0.0532285	0.0510794	0.0463974	-0.0672814	-0.078596	-0.0113146	0.0375589	0.0246705	0.737285
	chr4:123300407-123300805	ADAD1	0.705079	0.777904	0.816128	0.802959	0.814495	0.833803	0.0680523	0.0826577	0.0146054	0.220994	0.148946	0.890523
	chr16:84224731-84225085	ADAD2	0.559267	0.640858	0.685529	0.68255	0.668606	0.724806	0.0839776	0.0966441	0.0126665	0.242128	0.184671	0.948328
	chr15:43621830-43622953	ADAL	0.0980197	0.0826423	0.0720291	0.0455212	0.0419501	0.0654584	-0.0315558	-0.0366267	-0.0050709	0.258543	0.19526	0.945592
	chr15:59041081-59042283	ADAM10	0.141689	0.0854296	0.105207	0.0547043	0.0622387	0.0787819	-0.0336036	-0.0430488	-0.00944517	0.594333	0.459319	0.952689
	chr17:42835776-42836242	ADAM11	0.133039	0.146582	0.127237	0.110006	0.0773596	0.120093	-0.0211889	-0.0410842	-0.0198953	0.585959	0.237867	0.618531
	chr17:42836548-42836932	ADAM11	0.178211	0.116386	0.105411	0.0869147	0.0753833	0.0647408	-0.0511355	-0.0772363	-0.0261008	0.279197	0.122494	0.637275
	chr17:42852305-42853651	ADAM11	0.124042	0.131584	0.0943993	0.0641099	0.0858468	0.0469957	-0.0485586	-0.061392	-0.0128334	0.184939	0.111251	0.815063
	chr17:42856596-42856847	ADAM11	0.244406	0.176726	0.155491	0.120438	0.139001	0.130147	-0.072602	-0.0759919	-0.00338999	0.196127	0.178907	0.993578
	chr10:128076155-128077482	ADAM12	0.215588	0.299181	0.300065	0.118542	0.131316	0.227624	-0.0480806	-0.0779141	-0.0298335	0.862664	0.697484	0.943044
	chr1:155022988-155024332	ADAM15	0.233507	0.199591	0.0938293	0.136549	0.0564782	0.0771714	-0.10136	-0.149724	-0.0483646	0.0476851	0.0165448	0.251883
	chr1:155034925-155036578	ADAM15	0.202188	0.193147	0.234811	0.169664	0.167182	0.170616	0.00456959	-0.0287687	-0.0333383	0.984286	0.591214	0.511672
	chr2:9695522-9696606	ADAM17	0.103748	0.0880662	0.0868311	0.0536862	0.059132	0.0474359	-0.0256487	-0.0426234	-0.0169747	0.360311	0.141265	0.586158
	Promoter	ADAM18	0.588598	0.637143	0.698369	0.797632	0.771481	0.752854	0.13513	0.149297	0.0141672	0.116812	0.0925783	0.949378
	chr5:157001468-157001756	ADAM19	0.311638	0.328267	0.242193	0.419083	0.535834	0.401556	0.010686	0.148743	0.138057	0.992432	0.35913	0.399395
	chr5:157002174-157003182	ADAM19	0.246004	0.231339	0.150899	0.136807	0.127678	0.182071	-0.0948185	-0.0837967	0.0110217	0.055973	0.0763181	0.891732
	Promoter	ADAM2	0.589997	0.623663	0.719158	0.747061	0.786825	0.74148	0.12628	0.157322	0.0310426	0.0326432	0.0178548	0.526431
	Promoter	ADAM20	0.971462	0.799493	0.868597	0.886646	0.927623	0.91392	-0.00785611	0.0352938	0.0431499	0.993253	0.877252	0.825561
	Promoter	ADAM21	0.807329	0.810345	0.740261	0.64879	0.821999	0.759548	-0.114311	-0.0180629	0.0962482	0.164387	0.918151	0.231203
	Promoter	ADAM21P1	0.462904	0.480053	0.618863	0.540279	0.580883	0.678623	0.108092	0.158275	0.0501821	0.238658	0.10748	0.640541
	chr7:87563342-87564571	ADAM22	0.174163	0.144563	0.10393	0.0826425	0.0971455	0.101337	-0.0660767	-0.0601218	0.00595486	0.0434429	0.055505	0.91887
	chr2:207308266-207308907	ADAM23	0.215303	0.174209	0.187929	0.117947	0.126301	0.131399	-0.0418181	-0.0659063	-0.0240882	0.502921	0.262235	0.767211
	Promoter	ADAM28	0.34066	0.317882	0.416066	0.491922	0.303768	0.319135	0.124723	-0.0178195	-0.142543	0.0643034	0.858015	0.0456444
	Promoter	ADAM29	0.774358	0.730434	0.826263	0.761732	0.863983	0.808237	0.0416011	0.0837137	0.0421127	0.594951	0.229205	0.588559
	chr1:120439013-120439220	ADAM30	0.702568	0.518326	0.67771	0.615305	0.815764	0.70506	0.0360604	0.149965	0.113904	0.919929	0.357433	0.508712
	chr8:38965013-38965423	ADAM32	0.303044	0.535268	0.392803	0.688897	0.24326	0.264333	0.121694	-0.165359	-0.287054	0.733494	0.588892	0.291868
	chr20:3653190-3654773	ADAM33	0.689485	0.505424	0.782891	0.701027	0.734238	0.655659	0.144505	0.0974947	-0.0470102	0.358809	0.574486	0.861908
	chr20:3662310-3663187	ADAM33	0.287223	0.253073	0.259507	0.193863	0.154851	0.195962	-0.0434628	-0.0947413	-0.0512785	0.503812	0.138034	0.412055
	chr8:39380225-39380533	ADAM3A	0.419455	0.51667	0.843966	0.830672	0.875701	0.882837	0.369256	0.411206	0.04195	0.00558491	0.00408639	0.603744
	Promoter	ADAM5P	0.476209	0.391041	0.499576	0.317997	0.690241	0.679705	-0.0248386	0.251348	0.276186	0.951469	0.107257	0.0858123
	Promoter	ADAM6	0.647146	0.556703	0.706048	0.53982	0.743759	0.725278	0.0210092	0.132594	0.111584	0.960941	0.336427	0.429577
	Promoter	ADAM7	0.494264	0.565782	0.478717	0.256946	0.443928	0.466674	-0.162191	-0.074722	0.0874692	0.339868	0.738241	0.669147
	chr10:135082109-135082406	ADAM8	0.479918	0.560812	0.698257	0.732013	0.749705	0.745033	0.19477	0.227004	0.0322339	0.0247724	0.0161943	0.677204
	chr10:135083739-135083962	ADAM8	0.737198	0.889898	0.824657	0.853275	0.841399	0.851456	0.0254177	0.0328793	0.00746164	0.917927	0.868822	0.992449
	chr10:135089969-135090491	ADAM8	0.240415	0.177675	0.149342	0.134371	0.138492	0.0680913	-0.0671879	-0.105753	-0.038565	0.331743	0.141231	0.631295
	chr8:38853700-38855116	ADAM9	0.12641	0.0907713	0.0703951	0.0479388	0.061311	0.069002	-0.0494235	-0.0434339	0.00598961	0.128941	0.170309	0.938622
	Promoter	ADAMDEC1	0.656151	0.624646	0.711585	0.595202	0.649571	0.668257	0.0129947	0.0185153	0.00552062	0.963625	0.928419	0.993266
	chr21:28216558-28218117	ADAMTS1	0.294298	0.15785	0.109005	0.0763576	0.0892627	0.124719	-0.133392	-0.119083	0.0143098	0.206462	0.25525	0.96851
	chr21:28218567-28218801	ADAMTS1	0.137024	0.161923	0.107201	0.0614708	0.111594	0.117688	-0.0651375	-0.0348321	0.0303054	0.109068	0.361911	0.437941
	chr19:8649787-8650524	ADAMTS10	0.855602	0.795495	0.912128	0.765805	0.940602	0.907759	0.0134181	0.0986317	0.0852135	0.977612	0.407789	0.488905
	chr19:8654152-8654512	ADAMTS10	0.570501	0.534957	0.768475	0.655043	0.790604	0.820124	0.15903	0.252635	0.0936053	0.0984155	0.0302255	0.290203
	chr19:8656788-8657917	ADAMTS10	0.234699	0.27784	0.172676	0.291859	0.287959	0.262809	-0.0240021	0.0191144	0.0431165	0.895903	0.931781	0.7198
	chr19:8661080-8661287	ADAMTS10	0.779938	0.761329	0.855243	0.697367	0.832149	0.804407	0.00567184	0.0476451	0.0419732	0.995927	0.768443	0.811916
	chr19:8669958-8670209	ADAMTS10	0.65335	0.702784	0.85785	0.863568	0.888562	0.878276	0.182642	0.205352	0.0227098	0.00633078	0.00450729	0.579181
	chr19:8674332-8674764	ADAMTS10	0.251585	0.270373	0.188952	0.407403	0.316972	0.262894	0.0371983	0.0289534	-0.0082449	0.916562	0.948005	0.995607
	chr5:33892191-33892403	ADAMTS12	NA	0.187829	0.523658	0.115688	0.290955	0.126122	NA	NA	NA	NA	NA	NA
	chr9:136282680-136283483	ADAMTS13	0.527047	0.479327	0.411395	0.41707	0.453601	0.431757	-0.088955	-0.0605085	0.0284465	0.051613	0.130943	0.47697
	chr9:136293566-136294160	ADAMTS13	0.187994	0.13998	0.226847	0.176507	0.188128	0.175788	0.0376902	0.0179712	-0.019719	0.482602	0.818859	0.788609
	chr9:136294738-136295236	ADAMTS13	0.472368	0.571582	0.472049	0.425828	0.72831	0.474228	-0.073036	0.079294	0.15233	0.807181	0.779253	0.464991
	chr10:72432242-72432738	ADAMTS14	0.137133	0.223849	0.0837768	0.0989155	0.0678004	0.138994	-0.0891452	-0.0770941	0.0120511	0.275813	0.348873	0.963664
	chr11:130318234-130320198	ADAMTS15	0.149501	0.206781	0.120596	0.146788	0.0727799	0.115013	-0.0444486	-0.084244	-0.0397953	0.430254	0.140306	0.491715
	chr11:130342956-130343652	ADAMTS15	0.612819	0.689796	0.731994	0.728917	0.773515	0.733042	0.079148	0.101971	0.0228231	0.2119	0.124655	0.809289
	chr5:5139441-5140941	ADAMTS16	0.265364	0.351909	0.331169	0.284396	0.310323	0.323482	-0.000854311	0.00826578	0.00912009	0.999755	0.977491	0.97271
	chr5:5303263-5303489	ADAMTS16	0.71305	0.70921	0.844073	0.829328	0.865163	0.836555	0.12557	0.139729	0.0141586	0.00509475	0.00373491	0.591187
	chr15:100533145-100533372	ADAMTS17	0.597403	0.565857	0.8533	0.840228	0.901035	0.816245	0.265134	0.27701	0.0118761	0.0117111	0.010337	0.946668
	chr15:100832225-100832619	ADAMTS17	0.831078	0.797955	0.906366	0.869361	0.918526	0.902005	0.0733477	0.0957496	0.022402	0.0819778	0.0416558	0.601803
	chr15:100880957-100882438	ADAMTS17	0.172374	0.154483	0.0988648	0.0984365	0.0670691	0.0783263	-0.0647778	-0.0907308	-0.0259529	0.0100177	0.00378456	0.112149
	chr16:77468309-77469074	ADAMTS18	0.176497	0.172807	0.138776	0.0883459	0.0782306	0.134626	-0.0610909	-0.0682239	-0.007133	0.264514	0.215902	0.97137
	chr5:128795503-128797417	ADAMTS19	0.179887	0.169948	0.153325	0.0763312	0.11989	0.133328	-0.0600895	-0.0483087	0.0117808	0.291201	0.405398	0.930378
	chr5:178547421-178548701	ADAMTS2	0.611924	0.666855	0.762599	0.775613	0.788636	0.757971	0.129716	0.133914	0.00419741	0.032016	0.0293747	0.986044
	chr5:178551777-178552120	ADAMTS2	0.76161	0.832202	0.910702	0.936192	0.901785	0.896844	0.126541	0.102409	-0.0241321	0.0518338	0.0878984	0.736104
	chr5:178564774-178564977	ADAMTS2	0.787644	0.870575	0.8515	0.920712	0.892749	0.818433	0.0569965	0.0264814	-0.0305152	0.59373	0.878871	0.844423
	chr5:178565716-178565918	ADAMTS2	0.796885	0.822371	0.872396	0.880919	0.743037	0.765223	0.0670298	-0.0554977	-0.122527	0.0364651	0.0596461	0.0067458
	chr5:178593903-178594656	ADAMTS2	0.236748	0.303079	0.279905	0.284179	0.234295	0.399625	0.0121284	0.0470468	0.0349183	0.98487	0.807149	0.885284
	chr5:178651051-178651328	ADAMTS2	0.877395	0.811289	0.897397	0.895889	0.926669	0.898787	0.0523009	0.0683862	0.0160853	0.313789	0.193363	0.854293
	chr5:178684326-178684659	ADAMTS2	0.347116	0.487206	0.56477	0.676794	0.502331	0.669899	0.203621	0.168954	-0.0346667	0.251606	0.343245	0.937496
	chr5:178770724-178772794	ADAMTS2	0.181487	0.168471	0.101241	0.0910137	0.0989554	0.100559	-0.0788519	-0.0752216	0.00363033	0.00283216	0.0032483	0.860928
	chr12:43944719-43946285	ADAMTS20	0.303963	0.213599	0.317181	0.235071	0.422968	0.334121	0.0173453	0.119763	0.102418	0.957898	0.272378	0.350967
	chr4:73433783-73434289	ADAMTS3	0.163033	0.093936	0.268248	0.121281	0.113858	0.159395	0.0662801	0.00814182	-0.0581383	0.644861	0.992341	0.705766
	chr4:73434855-73435321	ADAMTS3	NA	NA	0.0765988	0.0343682	0.188583	0.0776037	NA	NA	NA	NA	NA	NA
	Promoter	ADAMTS4	0.397953	0.557592	0.455722	0.517066	0.330667	0.55066	0.00862143	-0.0371086	-0.04573	0.996842	0.944094	0.917132
	chr21:28337856-28340237	ADAMTS5	0.173308	0.210145	0.154693	0.13278	0.18581	0.235839	-0.0479896	0.0190982	0.0670878	0.314045	0.775156	0.168923
	Promoter	ADAMTS6	0.207711	0.218498	0.161886	0.138766	0.191625	0.180664	-0.0627785	-0.0269599	0.0358185	0.0235289	0.186261	0.099941
	chr15:79051686-79051912	ADAMTS7	0.81082	0.788442	0.771488	0.750021	0.755696	0.727734	-0.0388769	-0.057916	-0.0190391	0.202456	0.0840478	0.568509
	chr15:79056311-79056547	ADAMTS7	0.76026	0.733241	0.830955	0.745131	0.807192	0.783094	0.0412927	0.048393	0.00710029	0.583464	0.497287	0.981085
	chr15:79092538-79092887	ADAMTS7	0.769588	0.748438	0.889682	0.919123	0.948139	0.868278	0.145389	0.149195	0.00380623	0.0538388	0.0503677	0.993802
	chr15:79102715-79104628	ADAMTS7	0.220915	0.213515	0.148393	0.134986	0.152211	0.157671	-0.075525	-0.0622736	0.0132514	0.00300536	0.00526598	0.259642
	chr11:130297401-130298517	ADAMTS8	0.121615	0.083003	0.185811	0.0836426	0.109183	0.13888	0.032418	0.0217224	-0.0106956	0.77951	0.889528	0.971178
	chr3:64671087-64673957	ADAMTS9	0.127931	0.164484	0.0902823	0.0713152	0.0971963	0.099928	-0.0654085	-0.0476451	0.0177634	0.0603905	0.128891	0.59892
	chr9:18776758-18777743	ADAMTSL1	0.783521	0.766217	0.891859	0.863568	0.883468	0.863609	0.102845	0.0986695	-0.00417496	0.0149511	0.0167963	0.962623
	chr9:136399367-136400274	ADAMTSL2	0.232251	0.288849	0.136111	0.181686	0.0388837	0.0876521	-0.101651	-0.197282	-0.0956305	0.127134	0.0237187	0.145435
	chr9:136426124-136426390	ADAMTSL2	0.555964	0.615621	0.772338	0.727738	0.768332	0.777972	0.164245	0.187359	0.0231143	0.0257799	0.0179127	0.752689
	chr9:136427544-136428142	ADAMTSL2	0.550174	0.672242	0.74994	0.73164	0.716362	0.787115	0.129582	0.140531	0.0109487	0.211321	0.179874	0.980727
	chr9:136433380-136433639	ADAMTSL2	0.594346	0.775698	0.792774	0.823936	0.875943	0.822145	0.123333	0.164022	0.0406888	0.379229	0.237824	0.867667
	chr15:84322322-84323771	ADAMTSL3	0.24645	0.163731	0.157274	0.158571	0.118134	0.135239	-0.0471678	-0.078404	-0.0312362	0.457237	0.203732	0.674
	chr1:150521349-150522368	ADAMTSL4	0.220652	0.200764	0.196959	0.15329	0.180644	0.211388	-0.0355834	-0.0146921	0.0208913	0.395461	0.814701	0.678006
	chr1:150529655-150529904	ADAMTSL4	0.773494	0.855937	0.919239	0.90927	0.946631	0.912836	0.0995388	0.115018	0.015479	0.140496	0.10124	0.908971
	chr19:1506026-1506268	ADAMTSL5	0.872344	0.880509	0.892319	0.932294	0.949549	0.900249	0.0358796	0.0484723	0.0125927	0.454918	0.294573	0.884416
	chr19:1507917-1508143	ADAMTSL5	0.180324	0.111171	0.0387156	0.042202	0.0347857	0.0409478	-0.105289	-0.107881	-0.00259203	0.0676838	0.0636777	0.995418
	chr19:1510493-1510725	ADAMTSL5	0.243968	0.282666	0.527159	0.396176	0.799661	0.628978	0.19835	0.451003	0.252652	0.212873	0.0302068	0.128558
	chr19:1512961-1514034	ADAMTSL5	0.218364	0.172872	0.133048	0.104141	0.100382	0.139933	-0.0770239	-0.0754605	0.00156337	0.129465	0.135486	0.998194
	chr7:942707-942940	ADAP1	0.709816	0.752173	0.811341	0.793978	0.85318	0.802197	0.0716655	0.0966941	0.0250286	0.159721	0.0805965	0.679654
	chr7:943565-943892	ADAP1	0.875686	0.613224	0.853689	0.827691	0.877959	0.76331	0.0962352	0.0761797	-0.0200555	0.718572	0.806089	0.984127
	chr7:947363-947661	ADAP1	0.683099	0.661541	0.759217	0.663694	0.838369	0.76843	0.0391355	0.131079	0.0919439	0.730539	0.146435	0.29032
	chr7:948294-949168	ADAP1	0.215999	0.200931	0.277435	0.168321	0.168036	0.227433	0.014413	-0.0107312	-0.0251442	0.957684	0.976163	0.879999
	chr7:959724-959959	ADAP1	0.812667	0.781151	0.887832	0.799135	0.927416	0.839859	0.0465742	0.0867283	0.0401541	0.683445	0.353804	0.746875
	chr7:960048-960351	ADAP1	0.735745	0.748913	0.803016	0.75776	0.839394	0.794095	0.038059	0.0744153	0.0363564	0.433995	0.132973	0.459426
	chr7:965987-966266	ADAP1	0.594666	0.61669	0.863569	0.663136	0.871907	0.826977	0.157674	0.243764	0.0860897	0.29084	0.122714	0.615522
	chr7:973189-973888	ADAP1	0.596123	0.667808	0.852216	0.780518	0.882142	0.820785	0.184401	0.219498	0.0350964	0.0632557	0.0403158	0.76731
	chr7:976647-976894	ADAP1	0.683952	0.726218	0.815244	0.618597	0.840069	0.787237	0.0118353	0.108569	0.0967332	0.989381	0.494591	0.557824
	chr7:976996-977272	ADAP1	0.618223	0.622936	0.744227	0.507283	0.782661	0.748563	0.00517521	0.145032	0.139857	0.998457	0.412087	0.432161
	chr7:985613-985913	ADAP1	0.481941	0.602849	0.768252	0.660303	0.531409	0.757146	0.171882	0.101883	-0.0699996	0.400641	0.677968	0.821829
	chr7:993401-994574	ADAP1	0.248149	0.254411	0.180952	0.146355	0.208518	0.222261	-0.0876264	-0.03589	0.0517364	0.0218795	0.194267	0.0865185
	chr17:29248847-29249926	ADAP2	0.18636	0.190584	0.1631	0.28111	0.15834	0.139083	0.0336328	-0.0397606	-0.0733934	0.78612	0.721511	0.40516
	chr1:154580380-154580797	ADAR	0.160156	0.144717	0.104741	0.083683	0.0703775	0.0843836	-0.0582248	-0.0750563	-0.0168315	0.0344425	0.0171622	0.447656
	chr1:154599763-154600505	ADAR	0.169215	0.207317	0.107454	0.0854903	0.0745989	0.0864862	-0.0917933	-0.107723	-0.0159298	0.0321991	0.0207886	0.699454
	chr21:46494173-46495472	ADARB1	0.231822	0.216451	0.129772	0.101824	0.0720416	0.112025	-0.108338	-0.132103	-0.0237648	0.0281229	0.0162517	0.558415
	chr21:46520795-46521295	ADARB1	0.656737	0.674558	0.789048	0.804418	0.858326	0.841631	0.131085	0.184331	0.0532457	0.00320638	0.00120803	0.0407104
	chr21:46553606-46554412	ADARB1	0.871158	0.891659	0.927987	0.887646	0.905756	0.907308	0.0264075	0.0251229	-0.00128455	0.433013	0.460722	0.997343
	chr10:1230813-1231214	ADARB2	0.79267	0.582477	0.777052	0.636993	0.768655	0.746468	0.019449	0.0699877	0.0505387	0.98085	0.79241	0.881714
	chr10:1252141-1252505	ADARB2	0.765709	0.823672	0.851805	0.655209	0.835298	0.788956	-0.0411837	0.0174362	0.0586199	0.885257	0.977653	0.788777
	chr10:1284151-1284422	ADARB2	0.518281	0.629877	0.724117	0.687795	0.775974	0.763356	0.131877	0.195586	0.0637086	0.138563	0.0539004	0.476087
	chr10:1368903-1369891	ADARB2	0.473023	0.607658	0.792074	0.836179	0.808935	0.806868	0.273786	0.26756	-0.0062257	0.0360255	0.0383016	0.993648
	chr10:1382500-1383006	ADARB2	0.778012	0.760635	0.839724	0.701236	0.899203	0.823379	0.00115656	0.0919674	0.0908108	0.999825	0.437051	0.444078
	chr10:1404659-1406219	ADARB2	0.642592	0.615836	0.775642	0.647648	0.88566	0.795257	0.082431	0.211245	0.128814	0.498349	0.0931585	0.262346
	chr10:1415976-1416249	ADARB2	0.621116	0.481541	0.848883	0.571112	0.874033	0.871344	0.158669	0.321361	0.162692	0.507111	0.163716	0.493245
	chr10:1506344-1506708	ADARB2	0.670069	0.549776	0.612507	0.541948	0.703814	0.642931	-0.0326948	0.0634497	0.0961446	0.864759	0.615232	0.389008
	chr10:1516979-1517313	ADARB2	0.526408	0.554566	0.502707	0.505151	0.684338	0.584032	-0.0365579	0.0936982	0.130256	0.698008	0.216636	0.107572
	chr10:1583537-1583998	ADARB2	0.769449	0.760802	0.665342	0.74485	0.74194	0.707451	-0.0600295	-0.0404297	0.0195998	0.342532	0.55893	0.853282
	chr10:1585174-1585421	ADARB2	0.70056	0.755807	0.802014	0.688636	0.887944	0.927037	0.0171416	0.179307	0.162165	0.94675	0.088456	0.112029
	chr10:1595542-1595792	ADARB2	0.493316	0.484545	0.671919	0.566736	0.718221	0.68576	0.130397	0.21306	0.0826629	0.12251	0.0361684	0.300393
	chr10:1741424-1744125	ADARB2	0.893749	0.864609	0.885632	0.807424	0.965894	0.89967	-0.0326512	0.053603	0.0862543	0.754318	0.515034	0.262764
	chr10:1778784-1780018	ADARB2	0.193759	0.240393	0.166149	0.232606	0.16651	0.141011	-0.0176983	-0.0633155	-0.0456172	0.872355	0.303412	0.479892
	chr16:75656905-75657360	ADAT1	0.126181	0.121643	0.103372	0.0542214	0.0716201	0.0785091	-0.0451148	-0.0488471	-0.00373233	0.21384	0.182742	0.981733
	chr6:143771610-143772084	ADAT2	0.127148	0.108385	0.104765	0.106715	0.0701378	0.106196	-0.0120266	-0.0295996	-0.0175729	0.768093	0.314808	0.59721
	chr19:1905106-1905835	ADAT3	0.181179	0.164332	0.0869394	0.0755916	0.0592002	0.0741017	-0.0914896	-0.106104	-0.0146146	0.00614407	0.00399673	0.435971
	chr19:1908118-1908509	ADAT3	0.620924	0.780351	0.817585	0.724397	0.573302	0.742006	0.0703539	-0.0429831	-0.113337	0.785904	0.909749	0.571853
	chr19:1911923-1913406	ADAT3	0.827773	0.84235	0.845331	0.854077	0.888319	0.84903	0.014642	0.0336129	0.0189709	0.70915	0.277152	0.583635
	chr1:33546524-33547243	ADC	0.196555	0.179832	0.175474	0.129612	0.137973	0.142329	-0.0356504	-0.0480426	-0.0123922	0.314757	0.182679	0.820667
	chr14:78266347-78266735	ADCK1	0.169588	0.142639	0.105696	0.0715986	0.0728862	0.0867123	-0.0674665	-0.0763143	-0.0088478	0.0717801	0.052561	0.887348
	chr7:140372743-140373443	ADCK2	0.202415	0.177776	0.101122	0.0882837	0.0726843	0.0782574	-0.0953923	-0.114624	-0.0192321	0.00764737	0.00449462	0.350626
	chr19:41220886-41221205	ADCK4	0.134851	0.118963	0.0870777	0.0603241	0.0813548	0.0762344	-0.0532058	-0.0481121	0.00509372	0.0514473	0.0664609	0.919543
	chr19:41222598-41223162	ADCK4	0.320115	0.311779	0.21249	0.149408	0.173137	0.204042	-0.134998	-0.127357	0.00764106	0.0372396	0.0434449	0.962617
	chr8:145597414-145598588	ADCK5	0.135577	0.140166	0.0527191	0.051841	0.0645278	0.0506639	-0.0855918	-0.080276	0.0053158	0.00154594	0.0018561	0.682099
	chr8:145616814-145619875	ADCK5	0.799835	0.851809	0.900808	0.898593	0.923944	0.89293	0.0738786	0.082615	0.00873645	0.113789	0.0875057	0.934942
	chr7:45613386-45615504	ADCY1	0.204709	0.260428	0.207539	0.24701	0.248733	0.216012	-0.0052943	-0.000196423	0.00509788	0.984044	0.999978	0.985192
	chr1:167789396-167789647	ADCY10	0.258206	0.141716	0.116633	0.0707909	0.115447	0.233365	-0.106249	-0.0255553	0.0806942	0.401248	0.931191	0.553131
	chr5:7394986-7397022	ADCY2	0.336733	0.326331	0.29682	0.36796	0.371044	0.2419	0.000858123	-0.0250601	-0.0259182	0.999889	0.911972	0.906327
	chr2:25142472-25143689	ADCY3	0.189569	0.153223	0.181719	0.154036	0.133949	0.137909	-0.00351845	-0.0354667	-0.0319482	0.980841	0.284422	0.336932
	chr14:24801680-24802153	ADCY4	0.319788	0.310448	0.544357	0.343881	0.538763	0.539864	0.129001	0.224196	0.0951946	0.379698	0.138613	0.547277
	chr14:24802927-24803159	ADCY4	0.498803	0.559834	0.365562	0.249282	0.361725	0.342525	-0.221897	-0.177194	0.0447032	0.0526729	0.0921226	0.715781
	chr14:24803678-24804353	ADCY4	0.236186	0.387441	0.256976	0.466043	0.484093	0.336063	0.0496963	0.0982648	0.0485685	0.914355	0.724062	0.917931
	chr3:123166218-123168567	ADCY5	0.301067	0.294534	0.346182	0.269186	0.265672	0.311424	0.00988345	-0.00925256	-0.019136	0.961237	0.96589	0.866721
	chr12:49176427-49177154	ADCY6	0.525514	0.710809	0.708543	0.770949	0.744355	0.73129	0.121585	0.119661	-0.00192338	0.398906	0.407648	0.999681
	chr12:49182421-49182658	ADCY6	0.140521	0.161352	0.038794	0.100654	0.113894	0.125603	-0.0812127	-0.0311882	0.0500245	0.11276	0.551878	0.296593
	chr12:49183049-49183282	ADCY6	0.119083	0.105085	0.158963	0.148745	0.149936	0.186396	0.0417699	0.0560819	0.014312	0.16339	0.0837284	0.693278
	Promoter	ADCY7	0.767673	0.897588	0.874915	0.889432	0.939437	0.876735	0.0495428	0.0754555	0.0259127	0.709559	0.49631	0.902982
	chr8:132052203-132054749	ADCY8	0.187272	0.315468	0.237355	0.328577	0.156777	0.236693	0.0315953	-0.0546351	-0.0862304	0.902673	0.750354	0.531074
	chr16:4015001-4015232	ADCY9	0.790732	0.852202	0.837535	0.836652	0.908094	0.855761	0.0156263	0.0604609	0.0448346	0.88782	0.300189	0.460243
	chr16:4016194-4017043	ADCY9	0.702501	0.742576	0.833953	0.841255	0.846249	0.802711	0.115066	0.101941	-0.0131244	0.0361444	0.0497123	0.858856
	chr16:4027422-4027709	ADCY9	0.824513	0.856463	0.899251	0.924776	0.948396	0.907545	0.0715254	0.0874824	0.015957	0.110099	0.0678121	0.792362
	chr16:4029157-4029413	ADCY9	0.689495	0.696422	0.836133	0.833817	0.862311	0.812499	0.142017	0.144447	0.00242964	0.0126737	0.0120783	0.992345
	chr16:4164808-4166258	ADCY9	0.271484	0.26435	0.280187	0.274111	0.222583	0.215981	0.00923262	-0.0486346	-0.0578673	0.265144	0.00391222	0.00236045
	chr16:4166655-4167012	ADCY9	0.0839517	0.0433533	0.110788	0.0434677	0.0644028	0.0664193	0.0134755	0.00175854	-0.011717	0.910226	0.998348	0.930846
	chr18:904578-909574	ADCYAP1	0.20175	0.291322	0.187619	0.311438	0.23042	0.192199	0.00299228	-0.0352267	-0.038219	0.998808	0.854894	0.832862
	chr7:31091717-31093077	ADCYAP1R1	0.260713	0.244033	0.1641	0.224484	0.145991	0.147319	-0.0580811	-0.105718	-0.0476368	0.204232	0.0514527	0.292764
	chr4:2845031-2846258	ADD1	0.197184	0.144233	0.101922	0.0720851	0.0688323	0.0744763	-0.083705	-0.0990542	-0.0153491	0.0863971	0.0568621	0.822341
	chr4:2928053-2928271	ADD1	0.774309	0.850747	0.840423	0.882119	0.908391	0.893348	0.0487431	0.0883417	0.0395986	0.463959	0.175471	0.577721
	chr2:70933288-70933563	ADD2	0.750056	0.704498	0.873349	0.85577	0.923939	0.884927	0.137283	0.177156	0.0398736	0.0254718	0.0125038	0.383766
	chr2:70994447-70995385	ADD2	0.147824	0.176757	0.120654	0.352712	0.219497	0.142591	0.0743924	0.0187536	-0.0556388	0.759709	0.981107	0.852168
	chr10:111767087-111768355	ADD3	0.182555	0.179539	0.120169	0.0906986	0.133414	0.109919	-0.0756131	-0.0593804	0.0162327	0.0328566	0.0617954	0.60022
	Promoter	ADH1A	0.610586	0.599258	0.784221	0.685755	0.672361	0.616876	0.130066	0.0396962	-0.0903699	0.131249	0.699699	0.270918
	Promoter	ADH1B	0.585584	0.551296	0.552242	0.646944	0.68754	0.625047	0.0311526	0.0878535	0.0567009	0.808612	0.305329	0.542665
	Promoter	ADH1C	0.574616	0.641382	0.679374	0.710523	0.560562	0.622566	0.086949	-0.0164352	-0.103384	0.214871	0.91088	0.15107
	Promoter	ADH4	0.426112	0.387073	0.612831	0.51342	0.597563	0.648096	0.156533	0.216237	0.0597037	0.0938321	0.0416115	0.51264
	chr4:100009736-100010129	ADH5	0.167957	0.142065	0.117176	0.103505	0.112539	0.10576	-0.0446706	-0.0458615	-0.00119088	0.0709378	0.0664326	0.994829
	Promoter	ADH6	0.585714	0.570334	0.695	0.680636	0.689623	0.718656	0.109794	0.126115	0.0163213	0.0100364	0.00674019	0.569448
	Promoter	ADH7	0.707891	0.573211	0.809184	0.724204	0.887288	0.863848	0.126143	0.235017	0.108874	0.27808	0.0741425	0.35243
	chr8:67344497-67344989	ADHFE1	0.154043	0.214532	0.127043	0.0725052	0.13004	0.133049	-0.0845131	-0.052743	0.0317701	0.162644	0.376031	0.648801
	chr8:67351287-67351839	ADHFE1	0.181411	0.350265	0.0896359	0.192604	0.0707685	0.0803361	-0.124719	-0.190286	-0.0655674	0.390686	0.190137	0.723008
	chr2:3504282-3504628	ADI1	0.826993	0.875051	0.873648	0.837243	0.930288	0.888935	0.00442352	0.0585898	0.0541663	0.988012	0.267499	0.305529
	chr2:3522270-3523617	ADI1	0.1229	0.113303	0.0790572	0.0655225	0.0514089	0.0684819	-0.0458116	-0.0581561	-0.0123444	0.0364276	0.0189918	0.498373
	Promoter	ADIG	0.676832	0.707743	0.815056	0.670861	0.771185	0.807797	0.0506707	0.0972029	0.0465322	0.720043	0.382277	0.754604
	Promoter	ADIPOQ	0.747967	0.666165	0.682564	0.684641	0.758611	0.719353	-0.0234627	0.0319168	0.0553796	0.813838	0.69691	0.408064
	chr1:202926879-202927476	ADIPOR1	0.166975	0.121819	0.0743237	0.0567197	0.0573844	0.0642665	-0.0788758	-0.083572	-0.00469623	0.0579023	0.049906	0.970315
	chr12:1799874-1800739	ADIPOR2	0.146367	0.107121	0.0741469	0.0554435	0.055077	0.0581485	-0.0619486	-0.0701311	-0.00818246	0.0791949	0.0580999	0.893854
	chr10:75910836-75911480	ADK	0.15383	0.117289	0.110537	0.101097	0.0588664	0.1217	-0.0297426	-0.045276	-0.0155333	0.62897	0.401344	0.868016
	chr10:75936217-75936726	ADK	0.116296	0.114859	0.128212	0.0851945	0.0896062	0.091949	-0.00887417	-0.0247999	-0.0159257	0.874654	0.440573	0.67437
	chr11:10326048-10326590	ADM	0.17359	0.158792	0.128556	0.0872547	0.0933711	0.11709	-0.0582856	-0.0609604	-0.0026748	0.125399	0.113257	0.99056
	chr11:10327013-10329831	ADM	0.161351	0.104999	0.183598	0.128713	0.111762	0.154644	0.0229805	2.81339e-05	-0.0229524	0.816276	1	0.816655
	chr22:50919453-50920376	ADM2	0.261763	0.211427	0.2305	0.116543	0.293067	0.21607	-0.0630738	0.0179733	0.081047	0.598585	0.952183	0.462182
	chr20:49547068-49547516	ADNP	0.2685	0.265436	0.18965	0.128793	0.173577	0.142615	-0.107747	-0.108872	-0.00112513	0.0612097	0.0596187	0.999104
	chr20:49548194-49548525	ADNP	0.196024	0.196356	0.220506	0.216453	0.138234	0.145121	0.0222899	-0.0545122	-0.0768021	0.0131156	0.00101078	0.000362435
	Promoter	ADNP2	0.476261	0.599854	0.5621	0.600879	0.573261	0.597801	0.0434323	0.0474737	0.00404141	0.725177	0.686223	0.9969
	chr10:64564435-64565818	ADO	0.144803	0.148657	0.126996	0.0869661	0.0763483	0.121193	-0.0397489	-0.0479594	-0.00821051	0.365553	0.270552	0.941563
	chr1:203097233-203097496	ADORA1	0.165549	0.125319	0.123791	0.0677614	0.0795992	0.116238	-0.0496577	-0.0475156	0.00214211	0.385608	0.409707	0.997517
	Promoter	ADORA2A	0.659238	0.612842	0.744258	0.835068	0.797043	0.607996	0.153623	0.066479	-0.087144	0.323384	0.750482	0.629068
	chr17:15847757-15849513	ADORA2B	0.235033	0.192107	0.250923	0.125829	0.149887	0.169972	-0.0251942	-0.0536404	-0.0284463	0.89324	0.634899	0.867212
	chr1:112058184-112058590	ADORA3	0.310858	0.57006	0.294502	0.533973	0.627368	0.393801	-0.0262214	0.0701255	0.0963469	0.987434	0.915629	0.850268
	chr15:73075586-73076663	ADPGK	0.12512	0.158621	0.0856933	0.0645879	0.0556097	0.0559815	-0.06673	-0.086075	-0.019345	0.0516052	0.026204	0.531167
	chr3:119298284-119298983	ADPRH	0.164635	0.120776	0.132496	0.070884	0.0788098	0.0815059	-0.0410154	-0.0625477	-0.0215324	0.473783	0.253254	0.781854
	chr13:114085423-114085682	ADPRHL1	0.707838	0.745049	0.807831	0.811206	0.790066	0.801235	0.0830747	0.0692065	-0.0138682	0.0276903	0.045116	0.691889
	chr13:114096050-114096317	ADPRHL1	0.762299	0.765436	0.822534	0.871463	0.851788	0.862404	0.0831307	0.093228	0.0100973	0.0538907	0.0399594	0.879617
	chr1:36554325-36554955	ADPRHL2	0.102604	0.0716223	0.0285085	0.0187589	0.0680599	0.0236857	-0.0634792	-0.0412401	0.0222391	0.128906	0.299485	0.630657
	chr8:26721642-26724566	ADRA1A	0.523213	0.37774	0.281383	0.402232	0.466314	0.361675	-0.108669	-0.0364819	0.0721867	0.515415	0.912698	0.719397
	chr5:159343215-159343574	ADRA1B	0.109083	0.111901	0.123888	0.109968	0.106689	0.12802	0.00643595	0.00686237	0.000426424	0.822719	0.802554	0.999085
	chr5:159399004-159399928	ADRA1B	0.274992	0.37603	0.152125	0.296987	0.182678	0.181665	-0.100955	-0.143339	-0.0423842	0.444196	0.261628	0.835975
	chr20:4202148-4202765	ADRA1D	0.454363	0.283546	0.525338	0.396148	0.493816	0.348062	0.0917885	0.0519848	-0.0398037	0.693552	0.880275	0.926731
	chr20:4228532-4230496	ADRA1D	0.225688	0.212321	0.245734	0.20802	0.245533	0.240753	0.00787215	0.0241385	0.0162664	0.885929	0.41825	0.6316
	chr10:112835990-112839303	ADRA2A	0.18906	0.238217	0.164045	0.190939	0.133211	0.175256	-0.0361467	-0.059405	-0.0232583	0.501075	0.241738	0.721905
	chr2:96781406-96782971	ADRA2B	0.413178	0.271463	0.466208	0.309536	0.440627	0.394044	0.0455513	0.0750149	0.0294636	0.869518	0.703147	0.941654
	chr4:3767072-3769789	ADRA2C	0.305415	0.307378	0.249889	0.221176	0.234787	0.263377	-0.0708644	-0.0573148	0.0135496	0.047017	0.080369	0.719369
	chr10:115803358-115805468	ADRB1	0.258708	0.186907	0.257774	0.117375	0.265112	0.243076	-0.0352325	0.0312869	0.0665194	0.857556	0.884719	0.614253
	chr5:148206075-148206482	ADRB2	0.213028	0.0830503	0.0788021	0.0571286	0.10197	0.0658185	-0.0800737	-0.064145	0.0159287	0.43037	0.552872	0.956686
	chr8:37822486-37824008	ADRB3	0.169887	0.297375	0.240181	0.362397	0.262877	0.221538	0.0676582	0.00857692	-0.0590813	0.669883	0.992649	0.729889
	chr11:67033675-67034660	ADRBK1	0.102352	0.0976597	0.0753316	0.067267	0.0513256	0.0652098	-0.0287068	-0.0417384	-0.0130316	0.0492406	0.0179022	0.280931
	chr11:67052394-67053110	ADRBK1	0.918737	0.910527	0.868319	0.88324	0.928541	0.872898	-0.0388521	-0.0139126	0.0249395	0.359313	0.837021	0.601118
	chr22:25960959-25961368	ADRBK2	0.165449	0.130508	0.174721	0.134097	0.0758874	0.10757	0.00643048	-0.0562499	-0.0626804	0.965717	0.214567	0.172916
	chr20:60877499-60879008	ADRM1	0.15951	0.133232	0.11012	0.0785039	0.0904397	0.0845959	-0.0520588	-0.0588531	-0.00679428	0.10682	0.0797492	0.917592
	chr20:60882593-60882900	ADRM1	0.472718	0.833695	0.710183	0.745826	0.756689	0.790649	0.0747976	0.120462	0.0456645	0.875266	0.723634	0.950208
	chr22:40742403-40742944	ADSL	0.155341	0.122735	0.0943346	0.0815196	0.0633322	0.0818963	-0.0511109	-0.0664238	-0.0153129	0.100099	0.0524007	0.653309
	chr1:244614522-244615601	ADSS	0.207817	0.150368	0.122015	0.0832733	0.0712646	0.0969297	-0.0764484	-0.0949955	-0.0185471	0.163425	0.100736	0.822888
	chr14:105189927-105190864	ADSSL1	0.179545	0.138522	0.160178	0.143107	0.125711	0.120183	-0.00739108	-0.0360868	-0.0286957	0.916231	0.264849	0.381284
	chr7:44152227-44152505	AEBP1	0.643784	0.607039	0.783573	0.626881	0.83461	0.800421	0.0798157	0.192104	0.112289	0.535045	0.125668	0.347712
	chr7:44153157-44153501	AEBP1	0.744567	0.614024	0.878573	0.617819	0.90402	0.91116	0.0689004	0.228295	0.159394	0.840386	0.278702	0.469222
	chr12:19592183-19593685	AEBP2	0.23678	0.283102	0.238331	0.212896	0.238895	0.227164	-0.0343277	-0.0269113	0.00741644	0.38701	0.521607	0.940992
	chr15:89164376-89164952	AEN	0.105851	0.106154	0.0873415	0.0564963	0.0554777	0.0566511	-0.0340837	-0.0499382	-0.0158545	0.14219	0.0573138	0.503638
	chr19:3061188-3061952	AES	0.223317	0.181543	0.140812	0.228581	0.0756308	0.0835768	-0.0177334	-0.122827	-0.105093	0.899875	0.1057	0.149886
	chr4:7774495-7774769	AFAP1	0.512473	0.599593	0.695791	0.430053	0.498024	0.748026	0.00688859	0.0669914	0.0601028	0.998885	0.90312	0.92075
	chr4:7802191-7802440	AFAP1	0.854955	0.803341	0.894275	0.897782	0.930346	0.866322	0.0668802	0.069186	0.00230589	0.261091	0.245677	0.99741
	chr4:7940563-7941853	AFAP1	0.182013	0.181586	0.112767	0.116218	0.108861	0.15912	-0.0673072	-0.047809	0.0194982	0.0919699	0.194978	0.652276
	chr5:148650920-148651772	AFAP1L1	0.21775	0.16177	0.088328	0.0569806	0.161622	0.122947	-0.117105	-0.0474754	0.0696301	0.0625279	0.387375	0.203147
	chr10:116163391-116164599	AFAP1L2	0.238943	0.151042	0.174307	0.127028	0.154162	0.143647	-0.0443255	-0.0460885	-0.00176301	0.585425	0.564713	0.99898
	Promoter	AFARP1	0.805562	0.831011	0.857123	0.808443	0.875412	0.835611	0.0144964	0.0372251	0.0227287	0.866044	0.466864	0.718022
	chr4:87855873-87857204	AFF1	0.177191	0.104389	0.0720356	0.04674	0.0770243	0.0658192	-0.081402	-0.0693681	0.012034	0.159954	0.220564	0.925951
	chr4:87927928-87928667	AFF1	0.219354	0.15769	0.101855	0.0729948	0.0794825	0.0907991	-0.101097	-0.103381	-0.00228432	0.0735538	0.069589	0.996387
	chrX:147581861-147582072	AFF2	0.406192	0.447864	0.456221	0.192399	0.529624	0.556558	-0.102718	0.116063	0.218781	0.657784	0.596571	0.259686
	chrX:147582276-147583283	AFF2	0.507864	0.535598	0.558766	0.40593	0.710606	0.631265	-0.0393828	0.149204	0.188587	0.852422	0.237898	0.148805
	chr2:100210147-100210491	AFF3	0.523492	0.555841	0.716792	0.600946	0.706525	0.709266	0.119203	0.168229	0.0490265	0.178747	0.0824165	0.626848
	chr2:100720385-100720741	AFF3	0.117433	0.168671	0.148479	0.111253	0.109763	0.189707	-0.0131859	0.00668297	0.0198689	0.947167	0.985964	0.886495
	chr5:132298789-132299740	AFF4	0.21054	0.1709	0.07758	0.0640168	0.0536353	0.0705771	-0.119921	-0.128614	-0.00869222	0.0150625	0.01236	0.889085
	chr16:90038530-90039583	AFG3L1	0.212959	0.173268	0.11978	0.0901141	0.0952978	0.0953737	-0.0881664	-0.0977779	-0.00961148	0.044812	0.0340599	0.887385
	chr16:90066317-90066643	AFG3L1	0.71861	0.740934	0.83709	0.801947	0.807003	0.829442	0.0897462	0.0884503	-0.00129589	0.0378095	0.0392983	0.997522
	chr18:12376538-12377306	AFG3L2	0.153423	0.105166	0.0787206	0.0708119	0.0430277	0.0701545	-0.054528	-0.0727032	-0.0181752	0.184655	0.0981124	0.730799
	Promoter	AFM	0.751221	0.764665	0.833553	0.861226	0.781427	0.814782	0.0894466	0.0401616	-0.0492849	0.0341539	0.223225	0.147356
	chr17:76183077-76183449	AFMID	0.184478	0.12019	0.117855	0.0731933	0.0592235	0.0956422	-0.0568099	-0.0749013	-0.0180914	0.367089	0.231766	0.870637
	Promoter	AFP	0.827743	0.534858	0.763971	0.711607	0.891113	0.816446	0.0564887	0.172479	0.11599	0.897528	0.453338	0.663458
	chr2:64751141-64752083	AFTPH	0.171691	0.132857	0.0705145	0.046421	0.0451191	0.0568181	-0.0938064	-0.101306	-0.00749919	0.0333611	0.0270902	0.921908
	chr4:178363239-178363708	AGA	0.272792	0.264687	0.182766	0.15232	0.141633	0.178026	-0.101196	-0.10891	-0.00771369	0.0287037	0.0234801	0.920729
	chr2:236401799-236403946	AGAP1	0.346398	0.282097	0.24476	0.157247	0.237463	0.245524	-0.113244	-0.0727539	0.04049	0.161666	0.358956	0.671384
	chr2:236443815-236444025	AGAP1	0.791442	0.811621	0.883405	0.909929	0.892959	0.928808	0.0951354	0.109353	0.0142171	0.0354668	0.0243125	0.774456
	chr2:236506378-236506728	AGAP1	0.932011	0.85283	0.927505	0.876649	0.890014	0.960962	0.00965597	0.0330675	0.0234116	0.978201	0.78677	0.882431
	chr2:236578080-236580153	AGAP1	0.263729	0.247357	0.18414	0.196517	0.265249	0.162694	-0.0652142	-0.0415717	0.0236425	0.396209	0.639252	0.852121
	chr2:236673303-236673994	AGAP1	0.582226	0.656698	0.794094	0.830427	0.861536	0.78835	0.192798	0.205481	0.0126827	0.0472225	0.0399464	0.958004
	chr2:236773883-236774084	AGAP1	0.699244	0.557234	0.416413	0.714014	0.739317	0.533526	-0.0630252	0.00818271	0.0712079	0.918971	0.998536	0.898493
	chr2:236867652-236867906	AGAP1	0.71664	0.722908	0.806521	0.778215	0.793631	0.834935	0.0725941	0.0945091	0.021915	0.0769034	0.0391515	0.594263
	chr2:237010218-237010450	AGAP1	0.812368	0.818061	0.879039	0.829953	0.910955	0.881157	0.039282	0.0808419	0.0415598	0.349035	0.0820354	0.319808
	chr2:237028848-237029121	AGAP1	0.585204	0.790129	0.770711	0.885954	0.865831	0.733125	0.140666	0.111811	-0.0288541	0.495686	0.618673	0.963378
	chr2:237032557-237032856	AGAP1	0.747698	0.739086	0.82458	0.859349	0.879538	0.861479	0.0985722	0.127116	0.0285437	0.0186805	0.00909756	0.325994
	chr10:88730554-88731632	AGAP11	0.287505	0.399326	0.25241	0.141101	0.104534	0.19038	-0.14666	-0.195959	-0.0492985	0.258832	0.145948	0.794346
	chr12:58119909-58121551	AGAP2	0.390902	0.511996	0.524762	0.185215	0.360236	0.683484	-0.0964605	0.0704112	0.166872	0.881823	0.933941	0.705844
	chr12:58129828-58130361	AGAP2	0.296003	0.572999	0.521775	0.311478	0.427733	0.734034	-0.0178746	0.146382	0.164257	0.995099	0.742416	0.693398
	chr12:58130870-58132047	AGAP2	0.332295	0.453241	0.502878	0.298287	0.441569	0.642957	0.00781463	0.149495	0.14168	0.997922	0.54093	0.569876
	chr12:58132478-58132734	AGAP2	0.357341	0.280765	0.349264	0.16595	0.246338	0.48661	-0.061446	0.0474208	0.108867	0.884088	0.928106	0.700054
	chr7:150783076-150783293	AGAP3	0.210118	0.126055	0.0662882	0.0487122	0.0758695	0.0518443	-0.110586	-0.10423	0.00635677	0.109559	0.125373	0.983426
	chr7:150783480-150785040	AGAP3	0.307935	0.261539	0.223355	0.247176	0.187549	0.176526	-0.0494718	-0.1027	-0.0532284	0.203742	0.0363091	0.175919
	chr7:150817005-150817237	AGAP3	0.504193	0.708056	0.799155	0.843449	0.784273	0.809651	0.215177	0.190837	-0.0243399	0.167024	0.212551	0.957225
	chr7:150819919-150820764	AGAP3	0.636514	0.66761	0.717944	0.764969	0.801978	0.762451	0.0893946	0.130152	0.0407575	0.0984247	0.0381962	0.424788
	chr7:150822654-150823387	AGAP3	0.653456	0.512608	0.652952	0.4311	0.539719	0.663555	-0.0410066	0.0186049	0.0596115	0.937555	0.986585	0.875383
	chr10:46321376-46321590	AGAP4	0.710188	0.737281	0.868345	0.791013	0.707892	0.848458	0.105945	0.0544404	-0.0515043	0.372714	0.718615	0.741547
	chr10:75434361-75434584	AGAP5	0.827776	0.862956	0.811563	0.776417	0.762581	0.725346	-0.0513765	-0.101403	-0.0500262	0.252984	0.0560191	0.265244
	Promoter	AGAP6	0.786635	0.794159	0.790839	0.753585	0.840899	0.785132	-0.0181846	0.0226188	0.0408034	0.800505	0.717898	0.41311
	Promoter	AGAP7	0.818564	0.835953	0.831129	0.837707	0.88731	0.85692	0.00715951	0.0448562	0.0376967	0.879954	0.105759	0.155837
	chr10:51225000-51225217	AGAP8	0.703166	0.800622	0.791548	0.802622	0.798553	0.762864	0.0451911	0.0288144	-0.0163767	0.59582	0.792358	0.923793
	Promoter	AGBL1	0.73608	0.682383	0.765107	0.671511	0.840785	0.805852	0.00907771	0.114087	0.10501	0.979181	0.173286	0.2047
	chr11:47736739-47737106	AGBL2	0.172732	0.314612	0.11916	0.0955547	0.0871265	0.107298	-0.136315	-0.14646	-0.0101449	0.199289	0.172388	0.984076
	chr7:134671119-134671750	AGBL3	0.14063	0.156612	0.137794	0.26987	0.130393	0.129482	0.0552105	-0.0186836	-0.0738941	0.617658	0.938161	0.46016
	chr1:49242371-49242810	AGBL4	0.20169	0.174885	0.140455	0.091724	0.0522118	0.10098	-0.0721978	-0.111691	-0.0394934	0.184288	0.0682093	0.482125
	chr1:49364554-49364870	AGBL4	0.794561	0.584541	0.729319	0.712048	0.780939	0.757848	0.0311327	0.0798426	0.0487098	0.932701	0.665327	0.84785
	chr1:50489417-50489846	AGBL4	0.260003	0.195157	0.1793	0.123657	0.0943649	0.18489	-0.0761013	-0.0879521	-0.0118508	0.407027	0.329646	0.970757
	chr2:27272846-27273400	AGBL5	0.0941182	0.0802633	0.0274098	0.0248737	0.0275837	0.0338013	-0.061049	-0.0564982	0.00455074	0.00476294	0.00596226	0.768042
	chr2:27274165-27274953	AGBL5	0.162666	0.14148	0.14	0.0893708	0.0879601	0.107714	-0.0373877	-0.0542361	-0.0168485	0.381208	0.20299	0.776465
	Promoter	AGER	0.676613	0.648103	0.793875	0.514247	0.860755	0.842594	-0.0082972	0.189316	0.197613	0.997136	0.355769	0.333278
	chr2:228336752-228337875	AGFG1	0.16717	0.142053	0.103339	0.0849079	0.0744637	0.0903519	-0.060488	-0.0722037	-0.0117157	0.0482429	0.0301455	0.718086
	chr7:100136448-100136919	AGFG2	0.184289	0.174433	0.20428	0.18392	0.173699	0.201625	0.0147394	0.00830117	-0.00643818	0.623606	0.846449	0.902564
	chr5:76326120-76326871	AGGF1	0.173988	0.182606	0.11515	0.0954299	0.070118	0.0955363	-0.0730072	-0.0954702	-0.0224629	0.0256118	0.0121105	0.353944
	chr7:141251013-141251472	AGK	0.179308	0.137631	0.125152	0.107661	0.076475	0.103515	-0.0420629	-0.0684743	-0.0264114	0.269127	0.098117	0.516856
	chr1:100315420-100316009	AGL	0.102878	0.0668038	0.085941	0.0685714	0.060957	0.0736564	-0.00758478	-0.0175343	-0.00994948	0.901139	0.614651	0.839614
	chr1:15911088-15911608	AGMAT	0.121248	0.250665	0.076366	0.100063	0.0458961	0.116564	-0.0977421	-0.104726	-0.0069841	0.369983	0.333546	0.992809
	Promoter	AGPAT1	0.265826	0.301034	0.327155	0.296987	0.289198	0.297706	0.0286417	0.0100224	-0.0186193	0.410404	0.867255	0.642356
	chr9:139580969-139582615	AGPAT2	0.314117	0.443387	0.276208	0.445589	0.276716	0.27078	-0.0178538	-0.105004	-0.0871504	0.977237	0.526634	0.625183
	chr21:45363473-45363799	AGPAT3	0.862286	0.886268	0.916832	0.936799	0.945797	0.903226	0.0525388	0.0502347	-0.00230405	0.177074	0.193871	0.99373
	chr21:45379516-45379816	AGPAT3	0.751658	0.805379	0.865063	0.886092	0.8953	0.818461	0.0970587	0.0783624	-0.0186963	0.171783	0.259366	0.886738
	chr21:45393392-45393622	AGPAT3	0.597832	0.6652	0.805397	0.810967	0.842129	0.826054	0.176666	0.202575	0.0259091	0.0169827	0.0115414	0.670049
	chr21:45402484-45402842	AGPAT3	0.654223	0.682415	0.826806	0.847808	0.882236	0.827269	0.168988	0.186433	0.0174457	0.0161263	0.0122209	0.80305
	Promoter	AGPAT4	0.35104	0.349524	0.355473	0.31884	0.40689	0.378857	-0.0131254	0.0425916	0.0557171	0.78203	0.206005	0.11652
	chr8:6565314-6566658	AGPAT5	0.156484	0.0924067	0.0680132	0.0522816	0.049346	0.0614003	-0.064298	-0.0690723	-0.00477431	0.191086	0.165019	0.983472
	chr8:41435360-41436159	AGPAT6	0.160307	0.0852577	0.110544	0.0553546	0.0500236	0.0709869	-0.0398328	-0.062277	-0.0224442	0.615002	0.371839	0.841737
	chr4:84457115-84457860	AGPAT9	0.175464	0.102793	0.092455	0.0722017	0.0858875	0.0925958	-0.0568001	-0.0498868	0.00691326	0.299478	0.366541	0.973063
	chr15:78799546-78800327	AGPHD1	0.140315	0.130091	0.0829936	0.07108	0.0600331	0.0806916	-0.0581662	-0.0648407	-0.00667448	0.0240854	0.017825	0.815392
	chr2:178257227-178257892	AGPS	0.156398	0.106375	0.0747468	0.0579915	0.0998208	0.0593533	-0.0650173	-0.0517995	0.0132179	0.183591	0.280898	0.88227
	Promoter	AGR2	0.561782	0.666778	0.785217	0.726776	0.453518	0.719491	0.141716	-0.0277759	-0.169492	0.534523	0.970776	0.435388
	Promoter	AGR3	0.600295	0.603832	0.728883	0.811321	0.664619	0.772571	0.168039	0.116532	-0.051507	0.110246	0.236762	0.662255
	chr1:954768-956343	AGRN	0.204467	0.13766	0.0900406	0.0678384	0.0601999	0.0726671	-0.0921243	-0.10463	-0.012506	0.100197	0.0737172	0.906749
	chr1:963795-964507	AGRN	0.615427	0.718672	0.784557	0.742108	0.801488	0.771054	0.0962832	0.119222	0.0229385	0.25018	0.164827	0.882856
	chr1:967966-970238	AGRN	0.360073	0.363696	0.455327	0.329398	0.497349	0.391704	0.0304786	0.0826425	0.0521639	0.896279	0.515549	0.740633
	chr1:975496-980305	AGRN	0.481707	0.457926	0.562905	0.550895	0.632016	0.560286	0.0870836	0.126334	0.0392508	0.133041	0.0544023	0.504332
	chr1:981068-981400	AGRN	0.784043	0.820963	0.873391	0.883703	0.931469	0.84361	0.0760438	0.0850368	0.00899308	0.272275	0.222248	0.97158
	chr1:982152-982511	AGRN	0.544581	0.687999	0.754723	0.709518	0.788553	0.715768	0.11583	0.135871	0.0200401	0.339432	0.260647	0.954234
	chr1:983174-983612	AGRN	0.689158	0.797018	0.829225	0.837294	0.869981	0.859165	0.0901711	0.121485	0.0313137	0.251597	0.13847	0.777435
	chr1:984206-984429	AGRN	0.61106	0.704821	0.893834	0.669888	0.768421	0.845195	0.123921	0.148868	0.0249469	0.533286	0.431673	0.969074
	chr1:990274-990694	AGRN	0.664779	0.807372	0.822767	0.86753	0.848703	0.819257	0.109073	0.0979046	-0.0111682	0.322783	0.379734	0.98248
	Promoter	AGRP	0.62404	0.730158	0.814479	0.831866	0.845811	0.821288	0.146074	0.15645	0.0103766	0.0939036	0.0795907	0.971424
	Promoter	AGT	0.49835	0.64833	0.539204	0.669424	0.523608	0.661795	0.0309738	0.019361	-0.0116128	0.94816	0.979191	0.992429
	chr9:88356140-88357365	AGTPBP1	0.146147	0.145425	0.141008	0.0982182	0.0841475	0.116373	-0.0261729	-0.045526	-0.0193531	0.531169	0.240798	0.684754
	chr3:148415442-148415932	AGTR1	0.16413	0.151885	0.148687	0.136254	0.300563	0.193526	-0.0155366	0.0890373	0.104574	0.935782	0.256309	0.188859
	chr1:11795975-11796263	AGTRAP	0.186313	0.126461	0.0757936	0.05078	0.0629969	0.0872499	-0.0931	-0.0812634	0.0118366	0.0906208	0.124268	0.910652
	Promoter	AGXT	0.598542	0.497175	0.637188	0.385258	0.517648	0.601302	-0.0366362	0.0116166	0.0482528	0.947443	0.994497	0.911713
	Promoter	AGXT2	0.70467	0.65408	0.752903	0.72531	0.811275	0.801379	0.0597315	0.126952	0.0672205	0.167808	0.0262881	0.130081
	chr4:109683729-109684362	AGXT2L1	0.163623	0.127749	0.132496	0.119457	0.0893014	0.108823	-0.0197096	-0.046624	-0.0269144	0.564126	0.146953	0.392507
	chr5:177659197-177659927	AGXT2L2	0.237484	0.152575	0.117056	0.0922283	0.0870291	0.0945137	-0.0903877	-0.104258	-0.0138706	0.169003	0.124043	0.9244
	chr1:247094485-247095667	AHCTF1	0.218782	0.220365	0.19955	0.14334	0.194281	0.185747	-0.0481285	-0.0295594	0.0185691	0.24268	0.497089	0.728932
	chr20:32890559-32891378	AHCY	0.154924	0.108494	0.0839242	0.0636811	0.0596733	0.0682803	-0.0579065	-0.0677323	-0.00982582	0.135921	0.0949303	0.890223
	chr1:110527248-110528026	AHCYL1	0.161157	0.10336	0.0787755	0.0655893	0.0493966	0.0735279	-0.0600759	-0.0707961	-0.0107201	0.199268	0.14164	0.913939
	chr7:128864320-128865655	AHCYL2	0.0830727	0.0824248	0.109546	0.075883	0.0686268	0.0820045	0.0099659	-0.00743309	-0.017399	0.793585	0.875421	0.540536
	chr1:27874417-27874638	AHDC1	0.583734	0.781703	0.832502	0.865148	0.885295	0.836245	0.166106	0.178051	0.0119447	0.265872	0.234539	0.989039
	chr1:27894927-27895524	AHDC1	0.312994	0.324372	0.208334	0.181359	0.148211	0.238197	-0.123837	-0.125479	-0.00164213	0.096603	0.0936318	0.999005
	chr1:27901660-27902688	AHDC1	0.352336	0.214859	0.442216	0.178392	0.138162	0.338676	0.0267068	-0.0451785	-0.0718853	0.981947	0.94976	0.880591
	chr1:27929705-27930866	AHDC1	0.134424	0.128203	0.117078	0.101784	0.0940977	0.112472	-0.0218824	-0.0280285	-0.00614607	0.222873	0.133945	0.825527
	chr6:135818501-135819160	AHI1	0.125281	0.0806819	0.0621707	0.0542447	0.0501213	0.0607267	-0.0447737	-0.0475575	-0.00278376	0.18959	0.167585	0.988273
	chr11:62211989-62212196	AHNAK	0.132444	0.45786	0.195093	0.560009	0.169224	0.217936	0.0823988	-0.101572	-0.183971	0.913742	0.873733	0.668123
	chr11:62313282-62314314	AHNAK	0.115574	0.110049	0.094893	0.0755384	0.0430583	0.0709987	-0.0275959	-0.0557831	-0.0281872	0.267506	0.057116	0.257676
	chr11:62314761-62315054	AHNAK	0.295996	0.376206	0.183971	0.196503	0.214138	0.364425	-0.145864	-0.0468191	0.0990449	0.238657	0.794794	0.436237
	chr14:105444319-105445225	AHNAK2	0.188646	0.121577	0.164687	0.0738864	0.101681	0.128982	-0.0358251	-0.0397802	-0.0039551	0.751785	0.708534	0.996176
	chr7:17338252-17339101	AHR	0.182056	0.0911977	0.142206	0.102263	0.0913124	0.105377	-0.0143924	-0.0382818	-0.0238894	0.935513	0.658716	0.83792
	chr5:307286-307592	AHRR	0.878931	0.883382	0.946458	0.998429	0.892953	0.97942	0.0912873	0.0550302	-0.0362571	0.2144	0.470749	0.687552
	chr5:309705-310136	AHRR	0.728203	0.841182	0.918652	0.924019	0.915824	0.929959	0.136643	0.138199	0.00155631	0.118401	0.115384	0.999384
	chr5:320788-323010	AHRR	0.459373	0.451147	0.317145	0.320643	0.354688	0.289566	-0.136366	-0.133133	0.00323314	0.0297583	0.0317525	0.992051
	chr5:343449-344535	AHRR	0.329745	0.359068	0.310165	0.414897	0.429836	0.351721	0.0181242	0.0463722	0.028248	0.942341	0.703724	0.869086
	chr5:356570-359526	AHRR	0.860312	0.84714	0.884074	0.828453	0.876784	0.840658	0.00253712	0.00499497	0.00245786	0.995361	0.982219	0.995645
	chr5:370185-370422	AHRR	0.621936	0.657612	0.640115	0.688265	0.679054	0.687759	0.0244159	0.0436322	0.0192163	0.632167	0.319594	0.740554
	chr5:373842-374426	AHRR	0.208327	0.458663	0.156129	0.446711	0.108309	0.123174	-0.032075	-0.217754	-0.185679	0.97734	0.448368	0.536566
	chr5:421224-421751	AHRR	0.847443	0.914966	0.943314	0.949147	0.976554	0.955639	0.0650263	0.0848924	0.019866	0.208658	0.118827	0.787382
	chr14:77923870-77924596	AHSA1	0.153927	0.118827	0.0992163	0.0739656	0.0942448	0.0917022	-0.0497859	-0.0434033	0.00638256	0.130142	0.174647	0.93227
	chr2:61404048-61405361	AHSA2	0.224644	0.163212	0.116229	0.0728854	0.0885361	0.101324	-0.0993708	-0.0989983	0.000372524	0.0975974	0.0984659	0.999921
	Promoter	AHSG	0.755236	0.615807	0.80038	0.64844	0.766371	0.807827	0.0388887	0.101578	0.0626893	0.896784	0.537513	0.76495
	Promoter	AHSP	0.679572	0.4981	0.616533	0.538729	0.575445	0.56786	-0.0112053	-0.0171831	-0.00597784	0.989456	0.975499	0.99698
	chr12:8757750-8758079	AICDA	0.788218	0.800088	0.911123	0.807687	0.896787	0.856616	0.065252	0.0825485	0.0172965	0.4316	0.306329	0.925523
	chr1:222885326-222886230	AIDA	0.337822	0.236	0.191052	0.145842	0.19135	0.172046	-0.118464	-0.105213	0.0132512	0.159142	0.202691	0.956238
	Promoter	AIF1	0.717632	0.560911	0.505461	0.645034	0.728399	0.535147	-0.0640241	-0.00749897	0.0565251	0.853985	0.997719	0.882978
	chr9:133971670-133972578	AIF1L	0.16833	0.169501	0.206523	0.137405	0.146442	0.186846	0.00304811	-0.00227132	-0.00531943	0.995225	0.997344	0.985577
	chrX:129299432-129300105	AIFM1	0.48291	0.306818	0.384017	0.147212	0.37914	0.414705	-0.12925	0.00205836	0.131308	0.593579	0.999841	0.585297
	chr10:71892092-71892802	AIFM2	0.188543	0.222938	0.119359	0.398901	0.112452	0.154785	0.0533894	-0.0721215	-0.125511	0.894151	0.820224	0.586592
	chr22:21319178-21319912	AIFM3	0.221146	0.449846	0.178683	0.518315	0.146143	0.203242	0.0130027	-0.160804	-0.173806	0.996737	0.649864	0.611026
	chr6:143381444-143381918	AIG1	0.134401	0.131736	0.0740038	0.0491857	0.0531329	0.0598018	-0.0714738	-0.0766012	-0.00512742	0.0133938	0.0110026	0.882634
	chr6:106958232-106958718	AIM1	0.126397	0.13081	0.22308	0.557934	0.101201	0.189511	0.261903	0.0167524	-0.245151	0.295373	0.99231	0.32869
	chr6:106959764-106960985	AIM1	0.193274	0.0963147	0.15138	0.42301	0.127741	0.10391	0.142401	-0.0289684	-0.171369	0.527255	0.967754	0.424602
	chr1:26662538-26663466	AIM1L	0.169722	0.130414	0.165455	0.294585	0.101789	0.157184	0.0799514	-0.0205819	-0.100533	0.467672	0.937633	0.342685
	Promoter	AIM2	0.690023	0.526235	0.675277	0.592092	0.648154	0.580131	0.0255551	0.00601293	-0.0195422	0.946251	0.996891	0.967966
	Promoter	AIMP1	0.191042	0.175685	0.188853	0.147863	0.161474	0.162262	-0.0150058	-0.0214956	-0.00648983	0.708234	0.528437	0.931504
	chr7:6048396-6049255	AIMP2	0.0999858	0.0955264	0.0963827	0.0843302	0.0618113	0.0815659	-0.00739967	-0.0260676	-0.0186679	0.744796	0.141638	0.272977
	chr11:67250344-67250864	AIP	0.178738	0.182768	0.112171	0.0809784	0.0895728	0.0955834	-0.0841783	-0.0881748	-0.00399644	0.0154648	0.0135693	0.950613
	Promoter	AIPL1	0.525142	0.566592	0.667416	0.721718	0.692867	0.717356	0.148701	0.159245	0.0105439	0.0307715	0.0255391	0.934051
	chr21:45705428-45706044	AIRE	0.454269	0.422128	0.401809	0.403759	0.379838	0.619437	-0.0354147	0.0614391	0.0968538	0.933019	0.819123	0.635342
	chr21:45713509-45713813	AIRE	0.705318	0.811165	0.848826	0.76153	0.890768	0.85766	0.046937	0.115973	0.0690358	0.721208	0.255925	0.530521
	chr1:4713989-4716555	AJAP1	0.188463	0.225806	0.17565	0.167846	0.248685	0.164049	-0.0353864	-0.000766946	0.0346195	0.659629	0.999774	0.670023
	chr1:4726576-4726867	AJAP1	0.274487	0.260382	0.446473	0.416194	0.298103	0.413709	0.163899	0.0884711	-0.0754282	0.0878215	0.309388	0.39334
	chr1:4771652-4772545	AJAP1	0.64443	0.817039	0.700012	0.772386	0.854185	0.638565	0.00546453	0.0156407	0.0101761	0.99879	0.990156	0.995813
	chr1:4832351-4832553	AJAP1	0.816013	0.758466	0.857954	0.852883	0.846938	0.86039	0.0681794	0.0664243	-0.0017551	0.130141	0.137865	0.997111
	chr9:130639738-130640143	AK1	0.13913	0.116614	0.0734049	0.0368986	0.116396	0.0934713	-0.0727206	-0.0229388	0.0497817	0.0698905	0.550315	0.167117
	chr1:33502201-33502719	AK2	0.209865	0.167895	0.0993171	0.0850806	0.0762018	0.0991769	-0.0966808	-0.10119	-0.00450956	0.0358052	0.0316806	0.973604
	chr9:4740694-4741868	AK3	0.394186	0.247402	0.236287	0.163124	0.227704	0.205937	-0.121089	-0.103973	0.0171153	0.311659	0.391926	0.965622
	chr1:65613041-65614898	AK3L1	0.203233	0.151908	0.119379	0.094084	0.0883631	0.0965935	-0.0708386	-0.085092	-0.0142534	0.112603	0.0726693	0.828186
	chr1:77747314-77748224	AK5	0.143438	0.140712	0.158633	0.121571	0.0719249	0.13296	-0.00197296	-0.0396326	-0.0376596	0.997484	0.460949	0.489347
	chr14:96857611-96858125	AK7	0.115722	0.138804	0.085043	0.0701281	0.0591706	0.0829598	-0.0496776	-0.056198	-0.00652036	0.0870947	0.0642808	0.902324
	chr14:96890430-96890633	AK7	0.158115	0.576026	0.220125	0.486213	0.145801	0.131799	-0.0139013	-0.228271	-0.21437	0.997403	0.563146	0.596366
	chr17:55162173-55163908	AKAP1	0.152563	0.131633	0.0782432	0.0593873	0.0694788	0.0733642	-0.0732826	-0.0706763	0.00260623	0.0163552	0.018099	0.972849
	chr17:19880676-19881633	AKAP10	0.18903	0.246401	0.16734	0.225537	0.152495	0.132665	-0.0212772	-0.0751354	-0.0538583	0.820467	0.219248	0.381637
	chr13:42845853-42846807	AKAP11	0.2193	0.159909	0.0968028	0.0897976	0.102168	0.0896644	-0.0963044	-0.0936886	0.00261583	0.0612228	0.0656224	0.993967
	chr6:151560766-151560993	AKAP12	0.537846	0.511167	0.325793	0.592723	0.622045	0.447408	-0.0652485	0.0102203	0.0754687	0.876857	0.996637	0.840899
	chr6:151561283-151562550	AKAP12	0.149954	0.053213	0.0937733	0.0711336	0.153002	0.0711096	-0.0191299	0.0104724	0.0296023	0.931209	0.978511	0.847689
	chr6:151646668-151646958	AKAP12	0.0507177	0.378165	0.117447	0.506561	0.182847	0.0560631	0.0975627	-0.0949864	-0.192549	0.895494	0.90048	0.677007
	chr6:151662605-151663056	AKAP12	0.885947	0.933681	0.969408	0.974276	0.971871	0.946191	0.0620277	0.0492165	-0.0128112	0.132607	0.214233	0.841323
	chr15:85923604-85924680	AKAP13	0.139312	0.0717613	0.0674101	0.047966	0.0576196	0.0488885	-0.0478486	-0.0522825	-0.00443398	0.353117	0.307415	0.987178
	chr15:86284329-86284535	AKAP13	0.515893	0.591009	0.781295	0.826063	0.836999	0.822874	0.250228	0.276485	0.0262574	0.0126228	0.00949971	0.766961
	Promoter	AKAP14	0.52859	0.503597	0.613263	0.538582	0.568543	0.591981	0.0598286	0.0641682	0.00433968	0.314255	0.279738	0.990843
	chr9:112810858-112811128	AKAP2	0.393766	0.0973899	0.115287	0.0886912	0.536277	0.311431	-0.143589	0.178276	0.321865	0.654828	0.543082	0.234048
	Promoter	AKAP3	0.917679	0.869665	0.8849	0.935348	0.869863	0.942594	0.0164525	0.0125566	-0.0038959	0.917816	0.950699	0.995069
	Promoter	AKAP4	0.683328	0.649619	0.703266	0.713014	0.742828	0.768715	0.0416667	0.0892984	0.0476317	0.192333	0.0308204	0.145557
	chr14:64931879-64932542	AKAP5	0.190259	0.159496	0.0836806	0.0779333	0.094451	0.0888827	-0.0940705	-0.0832106	0.0108599	0.0110595	0.0156489	0.709633
	Promoter	AKAP6	0.677081	0.64529	0.718525	0.771545	0.749763	0.7381	0.0838492	0.082746	-0.00110321	0.0925005	0.0954583	0.998984
	Promoter	AKAP7	0.293233	0.294595	0.306393	0.348632	0.208211	0.314845	0.0335989	-0.0323853	-0.0659842	0.771369	0.784582	0.440642
	chr19:15479756-15480141	AKAP8	0.572294	0.722702	0.819192	0.881217	0.803236	0.845634	0.202706	0.176937	-0.0257693	0.116865	0.157649	0.927066
	chr19:15483626-15484144	AKAP8	0.596859	0.726362	0.840082	0.860732	0.845284	0.851994	0.188797	0.187028	-0.00176836	0.0770001	0.0787958	0.9994
	chr19:15489856-15491258	AKAP8	0.139044	0.116744	0.0799405	0.0535309	0.0575152	0.0646505	-0.0611587	-0.0668115	-0.00565284	0.0480123	0.0380513	0.920807
	chr19:15489856-15491258	AKAP8L	0.139044	0.116744	0.0799405	0.0535309	0.0575152	0.0646505	-0.0611587	-0.0668115	-0.00565284	0.0480123	0.0380513	0.920807
	chr19:15512025-15512393	AKAP8L	0.762682	0.907653	0.90861	0.922397	0.82587	0.894874	0.0803361	0.0252046	-0.0551314	0.52008	0.924244	0.709046
	chr19:15529290-15529902	AKAP8L	0.13576	0.118069	0.0817681	0.057257	0.0654967	0.0757134	-0.0574015	-0.0563091	0.00109247	0.0435368	0.0457845	0.996135
	chr7:91569986-91570348	AKAP9	0.242293	0.219599	0.173888	0.115908	0.135235	0.126885	-0.0860477	-0.0998855	-0.0138378	0.0866349	0.0598908	0.858683
	chr6:110011589-110011804	AKD1	0.237519	0.105502	0.149809	0.114986	0.0910013	0.0951789	-0.0391128	-0.0784202	-0.0393074	0.779601	0.441761	0.777822
	chr6:110012365-110012769	AKD1	0.17486	0.14792	0.10444	0.0568481	0.0635309	0.0713473	-0.0807456	-0.0939507	-0.013205	0.0739473	0.0504062	0.837083
	chr1:39456655-39457271	AKIRIN1	0.255552	0.191967	0.134697	0.0832399	0.0824474	0.0939669	-0.114792	-0.135553	-0.0207611	0.0836676	0.0552622	0.822495
	chr6:88411325-88412168	AKIRIN2	0.197123	0.148274	0.105894	0.11084	0.092209	0.0973297	-0.0643314	-0.077929	-0.0135977	0.0975667	0.0609927	0.79312
	Promoter	AKNA	0.499944	0.636303	0.497132	0.671407	0.647411	0.605272	0.016146	0.0582184	0.0420725	0.983244	0.813919	0.894848
	Promoter	AKNAD1	0.725749	0.718562	0.760105	0.808729	0.809389	0.778972	0.0622619	0.0720254	0.00976351	0.150012	0.108344	0.912579
	chr1:46016403-46016694	AKR1A1	0.157787	0.0874084	0.0679228	0.0526362	0.0708221	0.0631031	-0.0623181	-0.0556351	0.00668308	0.235374	0.287751	0.97249
	chr7:134143115-134144063	AKR1B1	0.139582	0.109706	0.102462	0.0808304	0.131408	0.145142	-0.0329977	0.0136309	0.0466286	0.246819	0.703699	0.121611
	Promoter	AKR1B10	0.656577	0.708519	0.77855	0.78023	0.670074	0.805657	0.0968419	0.0553175	-0.0415243	0.359884	0.659876	0.780053
	Promoter	AKR1B15	0.516119	0.477516	0.613385	0.53125	0.576642	0.581471	0.0754995	0.0822388	0.00673936	0.250944	0.213989	0.982084
	Promoter	AKR1C1	0.633243	0.469237	0.604902	0.519876	0.656812	0.619369	0.0111495	0.0868506	0.0757011	0.988537	0.562914	0.634123
	Promoter	AKR1C2	0.464416	0.400356	0.429268	0.508801	0.532841	0.494274	0.0366479	0.0811709	0.044523	0.717188	0.303724	0.626411
	Promoter	AKR1C3	0.91924	0.568325	0.81648	0.925122	0.934457	1	0.127018	0.223445	0.0964277	0.71124	0.418428	0.813963
	Promoter	AKR1C4	0.543262	0.492184	0.671361	0.524443	0.666113	0.684504	0.080179	0.157586	0.0774067	0.505468	0.173202	0.524859
	Promoter	AKR1CL1	0.674324	0.593102	0.772043	0.652642	0.708384	0.724132	0.07863	0.0825453	0.00391532	0.474496	0.447461	0.997602
	Promoter	AKR1D1	0.689806	0.531124	0.678873	0.688257	0.63366	0.616261	0.0731001	0.0144955	-0.0586046	0.567151	0.973426	0.678129
	chr10:4868125-4868949	AKR1E2	0.217679	0.309827	0.264781	0.206071	0.287061	0.235789	-0.028327	-0.00232764	0.0259993	0.842142	0.998771	0.864137
	chr1:19638207-19639309	AKR7A2	0.199266	0.149384	0.111598	0.120032	0.110428	0.117516	-0.05851	-0.0603529	-0.00184291	0.131173	0.122372	0.99571
	chr1:19614998-19615660	AKR7A3	0.296841	0.278162	0.253425	0.435603	0.324253	0.261471	0.0570131	0.00536119	-0.051652	0.769392	0.997469	0.803754
	chr1:19600249-19600942	AKR7L	0.347199	0.392792	0.184896	0.499769	0.575078	0.35859	-0.0276627	0.0968386	0.124501	0.983149	0.822122	0.73269
	chr14:105239263-105239591	AKT1	0.77319	0.850355	0.856353	0.876216	0.901137	0.874659	0.0545123	0.0761252	0.0216129	0.374297	0.213197	0.815183
	chr14:105240169-105240429	AKT1	0.803762	0.860232	0.729075	0.797809	0.765738	0.796701	-0.0685552	-0.0507778	0.0177774	0.314473	0.476757	0.892829
	chr14:105251401-105251617	AKT1	0.710949	0.879761	0.803885	0.778761	0.620424	0.722953	-0.00403241	-0.123666	-0.119634	0.998645	0.398322	0.416529
	chr14:105261334-105261624	AKT1	0.248039	0.244123	0.0931576	0.0962807	0.0775655	0.0775778	-0.151362	-0.168509	-0.0171475	0	0	0.00728557
	chr19:50372936-50373397	AKT1S1	0.207182	0.104908	0.07114	0.0465461	0.0642395	0.0920325	-0.097202	-0.0779091	0.0192929	0.219287	0.322755	0.904377
	chr19:50376356-50376564	AKT1S1	0.712734	0.918769	0.925136	0.938392	0.947287	0.916314	0.116013	0.116049	3.65974e-05	0.459883	0.459708	1
	chr19:50379396-50381565	AKT1S1	0.170955	0.153337	0.0770583	0.0662567	0.066332	0.0647383	-0.0904883	-0.0966107	-0.00612239	0.00360046	0.00297598	0.768281
	chr19:40790737-40791607	AKT2	0.218179	0.166565	0.12235	0.0743501	0.0709491	0.0834406	-0.094022	-0.115177	-0.0211554	0.0957674	0.0581099	0.768083
	chr1:243652413-243652763	AKT3	0.627239	0.638129	0.784318	0.803898	0.864306	0.808098	0.161424	0.203518	0.0420942	0.0148391	0.00766679	0.337683
	chr16:53536501-53537685	AKTIP	0.187314	0.124579	0.13454	0.103217	0.104477	0.123842	-0.037068	-0.0417871	-0.00471912	0.508013	0.441445	0.98624
	chr9:116163208-116163848	ALAD	0.165771	0.129825	0.109255	0.0998517	0.0650541	0.0974549	-0.0432448	-0.0665436	-0.0232988	0.227016	0.0897414	0.549238
	chr3:52231942-52232541	ALAS1	0.191327	0.137002	0.203362	0.134426	0.164235	0.178454	0.00472945	0.00718005	0.0024506	0.990714	0.978813	0.997492
	Promoter	ALAS2	0.649387	0.61869	0.654271	0.618638	0.769345	0.694944	0.0024162	0.0981063	0.09569	0.997513	0.139296	0.147061
	Promoter	ALB	0.753751	0.618711	0.561548	0.672733	0.421675	0.613515	-0.0690905	-0.168636	-0.0995454	0.804583	0.374026	0.656785
	chr3:105085990-105086223	ALCAM	0.116536	0.274211	0.0561436	0.269203	0.0413877	0.0362552	-0.0327006	-0.156552	-0.123852	0.951715	0.426126	0.555484
	chr3:105088072-105088339	ALCAM	0.129942	0.322255	0.112259	0.492571	0.0680545	0.0794932	0.0763164	-0.152325	-0.228641	0.902702	0.689764	0.479638
	chr19:49954763-49955185	ALDH16A1	0.120596	0.144125	0.0674946	0.0618133	0.0432041	0.0702154	-0.0677069	-0.0756511	-0.00794418	0.0394877	0.0293252	0.860087
	chr19:49956279-49956837	ALDH16A1	0.158389	0.187958	0.107251	0.0587879	0.0876445	0.0587388	-0.0901538	-0.0999816	-0.00982786	0.0800501	0.0619034	0.926174
	chr19:49965027-49965366	ALDH16A1	0.854183	0.932859	0.938379	0.937495	0.967157	0.950625	0.044416	0.0653697	0.0209538	0.463141	0.260771	0.811286
	chr19:49967448-49967851	ALDH16A1	0.775423	0.880123	0.879029	0.866687	0.893863	0.868614	0.0450848	0.0534654	0.00838059	0.616553	0.525988	0.980553
	chr10:97415860-97416726	ALDH18A1	0.16713	0.13888	0.0538907	0.0376993	0.0368477	0.0447679	-0.10721	-0.112197	-0.00498718	0.00885164	0.00776787	0.930992
	chr15:58357309-58358776	ALDH1A2	0.246426	0.272668	0.155487	0.14942	0.269526	0.189942	-0.107094	-0.0298137	0.0772803	0.102775	0.692873	0.20733
	chr15:101419261-101421133	ALDH1A3	0.319299	0.215123	0.361747	0.212353	0.427184	0.288466	0.0198393	0.0906146	0.0707752	0.975667	0.64134	0.75093
	chr9:38392509-38393187	ALDH1B1	0.202806	0.192764	0.19072	0.161859	0.147737	0.104206	-0.0214955	-0.0718136	-0.0503181	0.630973	0.0896711	0.196169
	chr3:125898662-125899568	ALDH1L1	0.182018	0.122139	0.111479	0.0747334	0.068711	0.108052	-0.0589722	-0.0636972	-0.00472496	0.311317	0.273606	0.988717
	chr12:105478089-105478517	ALDH1L2	0.288702	0.188021	0.21882	0.149254	0.189579	0.149122	-0.0543243	-0.0690105	-0.0146862	0.609732	0.48056	0.95855
	chr12:112204498-112204979	ALDH2	0.124701	0.0743647	0.0832426	0.0780462	0.0736978	0.0635811	-0.0188884	-0.0308933	-0.012005	0.678721	0.418576	0.844547
	chr17:19648139-19648492	ALDH3A1	0.175699	0.0771569	0.0606643	0.0818586	0.0615128	0.0484669	-0.0551665	-0.0714381	-0.0162716	0.472963	0.332328	0.920871
	chr17:19551344-19552483	ALDH3A2	0.24093	0.184815	0.158612	0.121829	0.146938	0.134034	-0.0726517	-0.0723859	0.000265809	0.154227	0.155436	0.99995
	chr11:67789044-67789339	ALDH3B1	0.698838	0.808844	0.794454	0.758157	0.797749	0.726879	0.0224644	0.00847302	-0.0139914	0.915898	0.98726	0.965893
	chr11:67432755-67433051	ALDH3B2	0.543836	0.711538	0.839081	0.891528	0.897334	0.896125	0.237617	0.269042	0.0314251	0.0893489	0.0658754	0.902872
	chr1:19203874-19204234	ALDH4A1	0.724878	0.868155	0.92643	0.942161	0.883674	0.915268	0.137779	0.102955	-0.0348245	0.201332	0.336152	0.840627
	chr1:19209626-19209914	ALDH4A1	0.668148	0.769107	0.844578	0.867791	0.8772	0.854656	0.137557	0.147301	0.00974377	0.0985789	0.0837045	0.972699
	chr1:19228828-19229634	ALDH4A1	0.146345	0.0954841	0.127878	0.0861758	0.0950716	0.0957707	-0.0138879	-0.0254936	-0.0116057	0.86888	0.651587	0.90525
	chr6:24494664-24495670	ALDH5A1	0.227345	0.196938	0.197503	0.193895	0.239764	0.158528	-0.0164427	-0.0129955	0.00344718	0.892146	0.930235	0.994807
	chr14:74551326-74551706	ALDH6A1	0.169057	0.182219	0.124495	0.0622361	0.0858397	0.0876569	-0.0822728	-0.0888899	-0.00661707	0.099501	0.0827027	0.965303
	chr5:125930601-125931049	ALDH7A1	0.108783	0.0824105	0.0828849	0.0749319	0.0408772	0.0775336	-0.0166881	-0.0363911	-0.019703	0.681332	0.272063	0.599757
	Promoter	ALDH8A1	0.69169	0.685864	0.679621	0.682541	0.614093	0.776463	-0.00769618	0.00650115	0.0141973	0.992626	0.994729	0.975275
	chr1:165667544-165667817	ALDH9A1	0.1946	0.169015	0.180459	0.141534	0.132031	0.158491	-0.0208108	-0.0365463	-0.0157355	0.650484	0.34792	0.770357
	chr16:30064200-30064678	ALDOA	0.172075	0.174061	0.116478	0.0994249	0.0614818	0.086134	-0.0651169	-0.0992605	-0.0341436	0.0264108	0.00806935	0.133438
	chr16:30076310-30077872	ALDOA	0.203395	0.211862	0.169431	0.134728	0.138883	0.148439	-0.055549	-0.0639672	-0.00841823	0.0690819	0.0482216	0.850275
	Promoter	ALDOB	0.566659	0.507432	0.652878	0.473123	0.663091	0.710234	0.0259551	0.149617	0.123662	0.944175	0.288389	0.387122
	Promoter	ALDOC	0.332189	0.327106	0.342262	0.34574	0.559286	0.432713	0.014353	0.166352	0.151999	0.959027	0.0958992	0.118248
	chr16:5121749-5122192	ALG1	0.15219	0.151378	0.0712256	0.0429275	0.0517957	0.0433037	-0.0947077	-0.104235	-0.00952686	0.0088119	0.00668761	0.734206
	chr12:34175230-34175455	ALG10	0.165276	0.109339	0.0926819	0.0700163	0.0659816	0.0871323	-0.0559582	-0.0607503	-0.00479212	0.228095	0.1946	0.981712
	chr12:38710392-38710643	ALG10B	0.123241	0.194688	0.072136	0.0565579	0.0743286	0.0502921	-0.0946176	-0.0966542	-0.00203659	0.111805	0.106434	0.997689
	chr13:52585314-52586567	ALG11	0.135715	0.105802	0.0755556	0.0573938	0.0628765	0.0617159	-0.0542841	-0.0584625	-0.00417848	0.063841	0.0528543	0.954687
	chr22:50311768-50312953	ALG12	0.193087	0.167491	0.13673	0.103065	0.111203	0.120097	-0.0603916	-0.0646393	-0.00424767	0.0825397	0.0698372	0.968878
	chrX:110924384-110925275	ALG13	0.242904	0.295506	0.16434	0.182577	0.116705	0.191966	-0.0957468	-0.11487	-0.0191233	0.167403	0.112256	0.876386
	chr1:95538251-95538551	ALG14	0.116345	0.117767	0.0843174	0.0604858	0.0399504	0.0713532	-0.0446542	-0.061404	-0.0167498	0.134628	0.0631971	0.605924
	Promoter	ALG1L	0.606768	0.551336	0.615144	0.471749	0.527166	0.623254	-0.0356053	-0.00384211	0.0317632	0.884824	0.998516	0.906473
	Promoter	ALG1L2	0.625324	0.542295	0.544376	0.669787	0.694357	0.535854	0.0232718	0.0312956	0.00802387	0.963626	0.935811	0.995556
	chr9:101983719-101984961	ALG2	0.119846	0.114253	0.0573942	0.0553461	0.038376	0.0563685	-0.0606791	-0.069677	-0.00899789	0.00883368	0.00593053	0.546782
	chr3:183967304-183967801	ALG3	0.188847	0.150063	0.109982	0.0648092	0.102688	0.0861621	-0.0820599	-0.0750305	0.00702945	0.0932883	0.114976	0.958675
	chr13:37573273-37573612	ALG5	0.140878	0.0908685	0.129828	0.107913	0.0887497	0.120079	0.00299714	-0.0114589	-0.014456	0.992548	0.899673	0.848002
	chr13:37574792-37575223	ALG5	0.135925	0.144053	0.0482203	0.0525317	0.0775657	0.0675924	-0.0896126	-0.0674095	0.022203	0.00110219	0.00247292	0.0556683
	chr1:63833109-63833821	ALG6	0.162441	0.160713	0.107032	0.0907098	0.0778771	0.0904389	-0.0627063	-0.0774191	-0.0147128	0.0103038	0.00561798	0.325795
	chr11:77850482-77850845	ALG8	0.130477	0.120443	0.089096	0.051026	0.0632397	0.0648892	-0.0553991	-0.0613957	-0.00599656	0.0813367	0.063045	0.928038
	chr11:111741953-111742292	ALG9	0.194142	0.141355	0.0893223	0.0818923	0.0861729	0.0920898	-0.0821412	-0.0786172	0.00352401	0.0658322	0.0734257	0.985888
	chr2:30142831-30144624	ALK	0.181281	0.165442	0.146011	0.271864	0.172078	0.158738	0.0355757	-0.00795375	-0.0435294	0.788821	0.987273	0.710105
	chr14:78174054-78174550	ALKBH1	0.176977	0.128888	0.106183	0.0575022	0.0991673	0.0622099	-0.0710899	-0.0722437	-0.00115383	0.209846	0.203367	0.999272
	chr12:109531107-109531359	ALKBH2	0.105111	0.120804	0.103018	0.121815	0.0412614	0.0669857	-0.000540819	-0.058834	-0.0582932	0.999233	0.0539362	0.0552293
	chr11:43902254-43902528	ALKBH3	0.127167	0.190115	0.0809748	0.12939	0.0661431	0.0749161	-0.0534587	-0.0881113	-0.0346526	0.358165	0.142559	0.594918
	chr7:102097927-102098384	ALKBH4	0.826121	0.898887	0.917006	0.934448	0.937787	0.932714	0.0632228	0.0727467	0.00952395	0.244376	0.186629	0.948949
	chr7:102105123-102105782	ALKBH4	0.124174	0.0734763	0.050714	0.0412972	0.032294	0.0432758	-0.0528197	-0.0610404	-0.00822071	0.174724	0.128057	0.92468
	chr17:18086258-18088360	ALKBH5	0.115092	0.116042	0.0646478	0.0726015	0.0376471	0.0535336	-0.0469422	-0.0699765	-0.0230344	0.015308	0.00487649	0.0990856
	chr19:36500169-36500530	ALKBH6	0.251302	0.15913	0.134992	0.126229	0.106306	0.129444	-0.0746056	-0.087341	-0.0127355	0.279257	0.209364	0.943875
	chr19:36505200-36505481	ALKBH6	0.140602	0.125586	0.0924811	0.0744532	0.0626573	0.0708655	-0.0496268	-0.0663325	-0.0167057	0.0330024	0.0148257	0.355807
	chr19:6372722-6373218	ALKBH7	0.166807	0.163021	0.137887	0.143135	0.164744	0.160356	-0.0244031	-0.00236386	0.0220392	0.00950281	0.759542	0.0127022
	chr19:6373427-6373631	ALKBH7	0.12844	0.2053	0.0167224	0.0104987	0.0107527	0.0404924	-0.15326	-0.141248	0.012012	0.04019	0.0497683	0.934009
	Promoter	ALKBH8	0.189445	0.241145	0.165067	0.161649	0.149609	0.16481	-0.0519368	-0.058085	-0.00614823	0.18981	0.150445	0.958607
	Promoter	ALLC	0.665874	0.680199	0.820539	0.639296	0.760185	0.774151	0.0568807	0.0941315	0.0372508	0.747388	0.500819	0.876373
	chr2:73612655-73613661	ALMS1	0.152114	0.16115	0.100276	0.0611187	0.0787368	0.0680354	-0.075935	-0.0832463	-0.00731132	0.0418645	0.0327719	0.905877
	Promoter	ALMS1P	0.589876	0.512412	0.654538	0.608572	0.738925	0.612746	0.0804105	0.124691	0.0442807	0.4982	0.265809	0.780492
	chr17:6898820-6900427	ALOX12	0.546314	0.429155	0.518229	0.3922	0.564244	0.666616	-0.03252	0.127695	0.160215	0.918718	0.383928	0.26821
	chr17:7982631-7983560	ALOX12B	0.170641	0.157249	0.103026	0.100882	0.0711633	0.113378	-0.061991	-0.0716743	-0.00968331	0.0824484	0.0574293	0.86081
	chr17:6797429-6797724	ALOX12P2	0.489501	0.303137	0.36948	0.395496	0.62853	0.51616	-0.0138312	0.176026	0.189857	0.98697	0.266476	0.23241
	chr17:4542715-4544934	ALOX15	0.209237	0.260304	0.212636	0.152535	0.166564	0.204767	-0.0521846	-0.0491049	0.00307974	0.421495	0.45524	0.995928
	Promoter	ALOX15B	0.353164	0.521561	0.32252	0.67082	0.276007	0.327207	0.0593075	-0.135755	-0.195063	0.92822	0.701733	0.518625
	chr10:45868718-45870156	ALOX5	0.19688	0.160261	0.147951	0.129099	0.112633	0.135527	-0.0400454	-0.0544901	-0.0144447	0.240788	0.12841	0.754224
	chr10:45914374-45914883	ALOX5	0.185154	0.174253	0.203157	0.140389	0.348066	0.217637	-0.00793069	0.103148	0.111079	0.990207	0.326698	0.289574
	chr10:45922831-45923375	ALOX5	0.759364	0.695673	0.594272	0.547292	0.789426	0.817917	-0.156736	0.0761536	0.23289	0.0396795	0.213782	0.0133623
	chr10:45938626-45939679	ALOX5	0.66699	0.672843	0.782468	0.677197	0.818977	0.793995	0.059916	0.136569	0.0766531	0.462615	0.105504	0.328989
	Promoter	ALOX5AP	0.65341	0.677956	0.654056	0.547506	0.736823	0.534491	-0.0649024	-0.0300262	0.0348762	0.784754	0.946171	0.928513
	chr17:8012474-8012846	ALOXE3	0.56379	0.731411	0.745823	0.809603	0.792351	0.776708	0.130113	0.136929	0.00681629	0.31803	0.292534	0.995277
	chr17:8013172-8013657	ALOXE3	0.179853	0.179241	0.205743	0.366648	0.085425	0.36399	0.106648	0.0451601	-0.0614884	0.722529	0.938204	0.890341
	chr17:8022050-8022306	ALOXE3	0.0981368	0.140369	0.176001	0.0899878	0.175919	0.138303	0.0137416	0.0378582	0.0241166	0.94384	0.676507	0.842635
	chr2:233323380-233323936	ALPI	0.378404	0.493352	0.62961	0.624234	0.794167	0.677295	0.191044	0.299853	0.108809	0.126339	0.0417273	0.362716
	chr4:113300552-113300769	ALPK1	0.83616	0.733982	0.81731	0.728011	0.923812	0.878994	-0.01241	0.116332	0.128742	0.975567	0.260229	0.215829
	chr4:113332941-113333323	ALPK1	0.430493	0.546595	0.695075	0.529313	0.728502	0.814708	0.12365	0.283061	0.159411	0.453493	0.100517	0.316669
	Promoter	ALPK2	0.743012	0.556194	0.678868	0.460986	0.809831	0.75076	-0.0796765	0.130692	0.210369	0.797485	0.580248	0.32144
	chr15:85360192-85360574	ALPK3	0.416124	0.32889	0.477235	0.503618	0.744342	0.515071	0.117919	0.257199	0.13928	0.543139	0.160837	0.451109
	chr1:21835548-21836344	ALPL	0.241894	0.175719	0.126819	0.181786	0.112369	0.126753	-0.0545041	-0.0892451	-0.034741	0.395011	0.167252	0.638216
	chr2:233244323-233244651	ALPP	0.729316	0.730317	0.762143	0.745458	0.797208	0.675117	0.0239836	0.00634598	-0.0176376	0.886692	0.991292	0.935894
	chr2:233245999-233246448	ALPP	0.421115	0.555405	0.44636	0.827581	0.437414	0.421577	0.14871	-0.058765	-0.207475	0.676662	0.93406	0.504369
	chr2:233272404-233272700	ALPPL2	0.802893	0.830929	0.859833	0.866184	0.875008	0.77552	0.0460973	0.00835235	-0.037745	0.58129	0.978864	0.680666
	chr2:233274080-233274525	ALPPL2	0.379213	0.562258	0.543152	0.622093	0.433172	0.597497	0.111887	0.0445993	-0.067288	0.595667	0.908981	0.811481
	chr2:202645387-202646155	ALS2	0.0947253	0.111592	0.0931053	0.0473073	0.0776612	0.0616685	-0.0329521	-0.0334935	-0.000541439	0.380672	0.371883	0.999632
	chr3:46734731-46735717	ALS2CL	0.258872	0.192909	0.184694	0.142294	0.189593	0.14758	-0.0623964	-0.0573037	0.0050927	0.333425	0.378539	0.989257
	chr2:202483584-202483957	ALS2CR11	0.361188	0.582656	0.642603	0.445363	0.646503	0.763761	0.0720613	0.23321	0.161149	0.852223	0.312083	0.512626
	Promoter	ALS2CR12	0.675901	0.741255	0.775079	0.789808	0.780739	0.771769	0.0738654	0.0676762	-0.00618919	0.145406	0.174937	0.972895
	chr2:202507139-202508270	ALS2CR4	0.149476	0.136145	0.101108	0.0760941	0.0618377	0.0800284	-0.0542091	-0.0718772	-0.0176681	0.0580605	0.0275542	0.491908
	chr2:203776859-203777522	ALS2CR8	0.0750702	0.0755782	0.0472309	0.027836	0.0254445	0.0261583	-0.0377907	-0.0495228	-0.0117321	0.0353266	0.0168304	0.413408
	chr12:85673878-85674700	ALX1	0.171526	0.11419	0.133986	0.120686	0.194961	0.190957	-0.0155217	0.050101	0.0656227	0.80827	0.241088	0.139909
	chr1:110610265-110613303	ALX3	0.46927	0.428494	0.425745	0.382158	0.614384	0.460776	-0.04493	0.0886981	0.133628	0.796589	0.47765	0.262026
	chr11:44324875-44325087	ALX4	0.638326	0.4658	0.616203	0.76256	0.76443	0.562287	0.137318	0.111295	-0.0260229	0.57246	0.677688	0.976151
	chr11:44325657-44326517	ALX4	0.422665	0.379255	0.410408	0.373331	0.444028	0.339349	-0.00909043	-0.00927151	-0.000181084	0.981078	0.98033	0.999992
	chr11:44327240-44327932	ALX4	0.336819	0.423213	0.511477	0.510681	0.397927	0.376057	0.131063	0.006976	-0.124087	0.0728373	0.980072	0.0832793
	chr11:44330542-44331761	ALX4	0.221693	0.157689	0.209294	0.118469	0.188957	0.14726	-0.0258094	-0.0215828	0.00422659	0.861833	0.899843	0.995819
	chr11:44332314-44332757	ALX4	0.271197	0.306411	0.270476	0.368352	0.38974	0.318789	0.03061	0.0654607	0.0348507	0.832283	0.496899	0.79147
	Promoter	AMAC1	0.808954	0.444011	0.726632	0.460147	0.729887	0.558143	-0.0330928	0.0175327	0.0506255	0.984698	0.995665	0.964796
	Promoter	AMAC1L2	0.775155	0.872834	0.798753	0.747462	0.7838	0.758082	-0.0508869	-0.0530535	-0.00216663	0.57648	0.554161	0.998791
	Promoter	AMAC1L3	0.488531	0.487235	0.45153	0.480547	0.493588	0.524013	-0.0218445	0.0209171	0.0427616	0.497503	0.52146	0.169524
	chr5:34007796-34008105	AMACR	0.141991	0.0689573	0.0722153	0.0447364	0.0413799	0.0479614	-0.0469981	-0.0608034	-0.0138052	0.417182	0.282518	0.9054
	Promoter	AMBN	0.693686	0.624331	0.712476	0.766153	0.617828	0.749697	0.0803057	0.0247537	-0.055552	0.510705	0.924338	0.698043
	Promoter	AMBP	0.508344	0.558724	0.609212	0.750574	0.558341	0.643002	0.146359	0.0671372	-0.0792219	0.240998	0.649016	0.564066
	Promoter	AMBRA1	0.387924	0.469085	0.459341	0.464883	0.518108	0.522872	0.0336075	0.0919855	0.058378	0.62081	0.135471	0.322538
	chr6:111195383-111197576	AMD1	0.113347	0.0961325	0.076936	0.0605536	0.0696131	0.0587015	-0.0359947	-0.0405822	-0.00458753	0.0856103	0.0636748	0.906241
	chr12:96336245-96337411	AMDHD1	0.157079	0.165629	0.145606	0.13297	0.110095	0.0978966	-0.0220659	-0.0573578	-0.0352918	0.135258	0.0113105	0.04305
	chr12:96350518-96350721	AMDHD1	0.615268	0.570845	0.681613	0.777754	0.86046	0.741775	0.136627	0.208061	0.0714342	0.23611	0.0967197	0.576619
	chr16:2569559-2571071	AMDHD2	0.301452	0.387385	0.391981	0.382119	0.314372	0.454703	0.0426313	0.0401191	-0.00251225	0.813724	0.831968	0.999232
	chr16:2577802-2578367	AMDHD2	0.647268	0.890286	0.910988	0.914223	0.903424	0.896515	0.143828	0.131192	-0.0126356	0.425168	0.476256	0.991132
	Promoter	AMELX	0.822204	0.730283	0.761156	0.755741	0.807793	0.727542	-0.0177947	-0.00857576	0.00921898	0.933711	0.983914	0.981449
	Promoter	AMELY	NA	0.228353	0.146186	0.158924	0.0482218	NA	NA	NA	NA	NA	NA	NA
	chr16:56397824-56398026	AMFR	0.73694	0.760806	0.818276	0.878058	0.851244	0.872873	0.0992937	0.113186	0.0138921	0.0738734	0.0530915	0.876059
	chr16:56458735-56459748	AMFR	0.259356	0.190318	0.123163	0.0925313	0.107745	0.09103	-0.11699	-0.12545	-0.00845968	0.0679385	0.0569553	0.961712
	chr19:2250560-2253959	AMH	0.355511	0.304964	0.350919	0.285387	0.546308	0.383856	-0.0120845	0.134844	0.146929	0.985642	0.306396	0.264887
	Promoter	AMHR2	0.587056	0.607882	0.692162	0.791447	0.676307	0.725958	0.144335	0.103664	-0.0406716	0.102158	0.208198	0.686208
	Promoter	AMICA1	0.766992	0.612386	0.695891	0.597736	0.749002	0.693287	-0.0428756	0.0314556	0.0743312	0.854477	0.91693	0.650671
	chr1:110051954-110052505	AMIGO1	0.13091	0.153174	0.14089	0.0828533	0.0843982	0.072057	-0.0301704	-0.0638145	-0.0336441	0.54528	0.172908	0.485291
	chr12:47473177-47474120	AMIGO2	0.351399	0.281461	0.201619	0.121692	0.185919	0.164945	-0.154774	-0.140998	0.0137763	0.078074	0.0976985	0.948743
	chr3:49755763-49757317	AMIGO3	0.213791	0.229853	0.295774	0.267363	0.293742	0.312932	0.0597463	0.0815146	0.0217683	0.0610507	0.0269017	0.440941
	chrX:109560703-109561534	AMMECR1	0.430599	0.400839	0.326251	0.245912	0.43859	0.414921	-0.129638	0.0110365	0.140674	0.074336	0.951098	0.0605978
	chr2:128642787-128644407	AMMECR1L	0.107165	0.0721623	0.0812841	0.0675994	0.0466145	0.0677048	-0.0152219	-0.032504	-0.0172821	0.694952	0.296675	0.634866
	chr14:103389016-103390248	AMN	0.309886	0.487597	0.375832	0.478146	0.352608	0.281172	0.0282478	-0.0818512	-0.110099	0.946541	0.664942	0.510765
	chr14:103394397-103397070	AMN	0.289337	0.273003	0.2577	0.217739	0.342848	0.318169	-0.0434503	0.049338	0.0927883	0.228685	0.178238	0.0395322
	chr12:31881630-31882461	AMN1	0.174781	0.178268	0.148565	0.227683	0.0943663	0.103127	0.0115996	-0.0777777	-0.0893773	0.933801	0.184246	0.137355
	chrX:112083564-112084815	AMOT	0.216078	0.195543	0.2057	0.0920503	0.203762	0.220788	-0.0569357	0.00646434	0.0634	0.532099	0.989942	0.47264
	chr11:94501366-94502696	AMOTL1	0.23473	0.114607	0.144811	0.0849011	0.136516	0.135524	-0.0598126	-0.0386492	0.0211634	0.580769	0.777632	0.923109
	chr3:134080390-134080596	AMOTL2	0.587825	0.62046	0.78794	0.836405	0.875756	0.783055	0.20803	0.225263	0.0172331	0.0377618	0.0305017	0.923463
	chr3:134082860-134083201	AMOTL2	0.230223	0.195823	0.151033	0.110447	0.102242	0.14379	-0.0822827	-0.0900069	-0.00772415	0.113982	0.0924122	0.958212
	chr3:134092257-134093741	AMOTL2	0.113128	0.133226	0.101132	0.0734567	0.107799	0.136431	-0.0358822	-0.00106186	0.0348204	0.26573	0.998128	0.279941
	Promoter	AMPD1	0.620356	0.706179	0.698336	0.680728	0.597434	0.723592	0.0262645	-0.00275459	-0.0290191	0.910572	0.998937	0.892628
	chr1:110162464-110162716	AMPD2	0.1554	0.132466	0.17549	0.105525	0.104323	0.100892	-0.00342511	-0.041325	-0.0378998	0.9929	0.454935	0.503011
	chr11:10472000-10472857	AMPD3	0.273645	0.269412	0.260214	0.294972	0.157817	0.184058	0.0060645	-0.100591	-0.106656	0.939684	0.0224713	0.0191061
	chr7:38670439-38671008	AMPH	0.202178	0.149232	0.164071	0.174947	0.129992	0.144024	-0.00619613	-0.038697	-0.0325009	0.960625	0.339719	0.434181
	Promoter	AMT	0.57945	0.394441	0.481285	0.352231	0.756895	0.623258	-0.070188	0.20313	0.273318	0.802654	0.283576	0.160844
	Promoter	AMTN	0.793005	0.706624	0.754041	0.62048	0.802077	0.746262	-0.0625541	0.0243548	0.0869089	0.672314	0.934744	0.501526
	Promoter	AMY1A	0.845409	0.853071	0.857801	0.753119	0.889775	0.876857	-0.0437803	0.0340754	0.0778557	0.618882	0.734355	0.30871
	Promoter	AMY1B	0.845409	0.853071	0.857801	0.753119	0.889775	0.876857	-0.0437803	0.0340754	0.0778557	0.618882	0.734355	0.30871
	Promoter	AMY1C	0.845409	0.853071	0.857801	0.753119	0.889775	0.876857	-0.0437803	0.0340754	0.0778557	0.618882	0.734355	0.30871
	Promoter	AMY2B	0.723471	0.691332	0.790294	0.764411	0.792559	0.778888	0.0699511	0.0783216	0.00837057	0.0581006	0.0433643	0.888866
	chr7:2718826-2719124	AMZ1	0.448109	0.839799	0.596686	0.920609	0.500958	0.719975	0.114694	-0.033487	-0.148181	0.873172	0.988012	0.802612
	chr7:2727682-2728392	AMZ1	0.214719	0.226493	0.137889	0.257948	0.111582	0.113069	-0.0226876	-0.10828	-0.0855923	0.893533	0.217373	0.327517
	chr7:2739968-2740417	AMZ1	0.736721	0.775703	0.883538	0.859232	0.895988	0.858728	0.115173	0.121146	0.00597312	0.0352942	0.0308075	0.967197
	chr7:2742273-2742546	AMZ1	0.707429	0.751393	0.841069	0.830769	0.894943	0.855494	0.106508	0.145808	0.0392996	0.045005	0.019232	0.369187
	chr17:66243583-66244403	AMZ2	0.148388	0.113234	0.0805966	0.0526491	0.0570946	0.064507	-0.0641879	-0.0700099	-0.00582207	0.0807378	0.0651281	0.948238
	chr2:112641337-112641906	ANAPC1	0.147326	0.0668415	0.0759466	0.0609549	0.0752573	0.0698211	-0.0386329	-0.0345445	0.00408841	0.551251	0.610284	0.991843
	chr4:146019163-146019826	ANAPC10	0.0795685	0.0586915	0.0627339	0.0403809	0.0455241	0.0448538	-0.0175726	-0.0239411	-0.00636848	0.44148	0.278759	0.87215
	chr17:79848512-79849981	ANAPC11	0.158162	0.0796309	0.0628594	0.0428914	0.0514748	0.0484812	-0.0660211	-0.0689186	-0.00289742	0.260121	0.240721	0.995791
	chr3:134204520-134205439	ANAPC13	0.126629	0.0957508	0.0948018	0.0702184	0.0583478	0.0702717	-0.02868	-0.0468804	-0.0182003	0.33774	0.133318	0.585705
	chr9:140075158-140075375	ANAPC2	0.913178	0.934799	0.918634	0.930369	0.961048	0.91954	0.00051296	0.0163056	0.0157927	0.999626	0.714355	0.727877
	chr9:140079329-140079764	ANAPC2	0.593578	0.686399	0.719484	0.742574	0.733501	0.771409	0.0910406	0.112467	0.0214261	0.22333	0.145331	0.872062
	chr9:140082465-140083853	ANAPC2	0.264311	0.178129	0.1107	0.0976383	0.0898332	0.0950295	-0.117051	-0.128789	-0.0117379	0.0912441	0.072313	0.943091
	chr4:25378793-25379275	ANAPC4	0.181327	0.0628044	0.0638665	0.0408525	0.0743046	0.0630848	-0.0697061	-0.0533709	0.0163352	0.441024	0.587222	0.942855
	chr12:121789970-121790274	ANAPC5	0.130607	0.107378	0.0917102	0.0797693	0.0747722	0.0782153	-0.033253	-0.042499	-0.00924603	0.105149	0.0577263	0.697801
	chr12:110841021-110841548	ANAPC7	0.129402	0.0971342	0.0680608	0.0548121	0.0609378	0.0557381	-0.0518315	-0.0549301	-0.00309857	0.0729484	0.0631007	0.975001
	chr14:21150918-21151224	ANG	0.203632	0.154647	0.103647	0.0759708	0.0710302	0.0695224	-0.0893308	-0.108863	-0.0195326	0.0601635	0.035929	0.702784
	chr14:21152483-21152740	ANG	0.136178	0.0485049	0.062479	0.0268396	0.0124664	0.0444946	-0.0476821	-0.0638609	-0.0161788	0.543948	0.382737	0.919173
	chr14:77278573-77279409	ANGEL1	0.188861	0.149902	0.0996319	0.0638473	0.0788293	0.0767608	-0.0876421	-0.0915866	-0.00394451	0.0540274	0.0482174	0.981915
	chr1:213188519-213189261	ANGEL2	0.127462	0.120525	0.126103	0.078845	0.104894	0.0877053	-0.0215197	-0.027694	-0.00617429	0.606756	0.470129	0.952999
	Promoter	ANGPT1	0.501677	0.474172	0.512493	0.565093	0.631587	0.520387	0.0508685	0.0880623	0.0371938	0.631721	0.335475	0.768671
	Promoter	ANGPT2	0.572753	0.491341	0.477776	0.466648	0.451652	0.555816	-0.0598348	-0.0283129	0.0315219	0.574357	0.866376	0.838769
	chr20:865828-866064	ANGPT4	0.180433	0.172797	0.225837	0.236521	0.152382	0.15197	0.0545639	-0.0244393	-0.0790032	0.00416434	0.0398687	0.00143096
	Promoter	ANGPTL1	0.314119	0.350237	0.41576	0.39594	0.431477	0.566678	0.0736719	0.1669	0.0932277	0.49546	0.122509	0.365789
	Promoter	ANGPTL2	0.444896	0.588442	0.330365	0.533979	0.630783	0.559045	-0.0844974	0.0782447	0.162742	0.729634	0.760188	0.392537
	Promoter	ANGPTL3	0.894772	0.886881	0.941224	0.909586	0.9142	0.922639	0.0345782	0.0275926	-0.00698562	0.166094	0.257301	0.872984
	chr19:8428965-8429492	ANGPTL4	0.148523	0.123285	0.139019	0.100056	0.0897596	0.114634	-0.0163665	-0.0337073	-0.0173408	0.748885	0.382016	0.725402
	chr11:101785594-101786128	ANGPTL5	0.195786	0.130989	0.0817278	0.0630255	0.0485585	0.079409	-0.0910111	-0.0994041	-0.00839295	0.112231	0.0912652	0.959093
	chr19:10206624-10207351	ANGPTL6	0.219622	0.208694	0.110587	0.0863822	0.091146	0.179741	-0.115673	-0.0787146	0.0369587	0.107424	0.240144	0.636623
	Promoter	ANGPTL7	0.884763	0.862743	0.897372	0.889984	0.927201	0.946377	0.0199251	0.0630363	0.0431112	0.364219	0.0290556	0.0778509
	chr8:41510987-41511648	ANK1	0.175448	0.0751973	0.216963	0.163302	0.127211	0.120355	0.0648095	-0.00153982	-0.0663493	0.446794	0.999396	0.433758
	chr8:41559255-41559609	ANK1	0.217548	0.198936	0.203849	0.195266	0.16509	0.17353	-0.00868445	-0.0389315	-0.0302471	0.646328	0.046354	0.0874262
	chr8:41583135-41583524	ANK1	0.293864	0.312751	0.434697	0.276803	0.436419	0.485276	0.0524424	0.15754	0.105098	0.743204	0.19579	0.389059
	chr8:41624555-41625380	ANK1	0.144256	0.536461	0.146334	0.211924	0.0908304	0.0763605	-0.16123	-0.256763	-0.0955333	0.629707	0.377598	0.835846
	chr8:41654875-41655984	ANK1	0.426102	0.556231	0.454323	0.67867	0.550955	0.410999	0.0753303	-0.0101892	-0.0855196	0.817353	0.996059	0.774798
	chr8:41685748-41686674	ANK1	0.16698	0.148539	0.143322	0.0912804	0.100157	0.0955153	-0.0404583	-0.0599232	-0.0194649	0.312829	0.148716	0.697368
	chr8:41733535-41733911	ANK1	0.274964	0.250258	0.215208	0.183676	0.135081	0.222114	-0.0631686	-0.0840135	-0.0208448	0.366019	0.227167	0.86173
	chr8:41753340-41755250	ANK1	0.223866	0.188763	0.201949	0.141874	0.363816	0.271562	-0.034403	0.111375	0.145778	0.765328	0.189017	0.105275
	Promoter	ANK2	0.438876	0.348273	0.349805	0.323959	0.396315	0.369335	-0.0566925	-0.0107493	0.0459432	0.437555	0.961494	0.553625
	Promoter	ANK3	0.779297	0.701484	0.790497	0.704188	0.810217	0.812714	0.00695197	0.0710749	0.0641229	0.988283	0.406897	0.463922
	chr2:190539026-190539533	ANKAR	0.178747	0.220471	0.0921674	0.099122	0.0795957	0.0803033	-0.103964	-0.11966	-0.0156952	0.0186774	0.0125783	0.672433
	chr15:65203730-65204392	ANKDD1A	0.278485	0.228064	0.209267	0.232885	0.183822	0.234069	-0.0321986	-0.0443288	-0.0121302	0.600219	0.425623	0.91935
	Promoter	ANKFN1	0.722122	0.597	0.639275	0.564532	0.824728	0.793061	-0.0576577	0.149334	0.206991	0.652838	0.174941	0.083932
	chr17:4125261-4125563	ANKFY1	0.741922	0.814315	0.789954	0.763667	0.76824	0.764207	-0.0013082	-0.0118955	-0.0105873	0.999049	0.926198	0.94077
	chr17:4166705-4167353	ANKFY1	0.0844522	0.0857026	0.0897851	0.0648609	0.0575082	0.074345	-0.00775439	-0.0191508	-0.0113964	0.814966	0.385299	0.662895
	chr5:14871391-14871611	ANKH	0.144031	0.0638932	0.0673308	0.0657959	0.053951	0.0652627	-0.0373985	-0.044355	-0.00695655	0.56146	0.467685	0.97606
	chr5:14872206-14872572	ANKH	0.162761	0.108355	0.103655	0.0627374	0.0300775	0.0473285	-0.0523625	-0.0968554	-0.0444929	0.302359	0.0852128	0.387518
	chr5:139780307-139782108	ANKHD1	0.131613	0.100248	0.0850681	0.0636701	0.078104	0.0680539	-0.0415615	-0.0428517	-0.00129013	0.155824	0.145929	0.996442
	chr5:139780307-139782108	ANKHD1-EIF4EBP3	0.131613	0.100248	0.0850681	0.0636701	0.078104	0.0680539	-0.0415615	-0.0428517	-0.00129013	0.155824	0.145929	0.996442
	chr5:139927157-139927491	ANKHD1-EIF4EBP3	0.139449	0.107917	0.109359	0.0414844	0.0689673	0.0691043	-0.0482611	-0.054647	-0.00638587	0.377952	0.31285	0.976394
	chr7:91874781-91875851	ANKIB1	0.154671	0.153045	0.125929	0.111361	0.135419	0.124354	-0.0352128	-0.0239713	0.0112414	0.0367801	0.0972041	0.406349
	chr11:113258443-113258821	ANKK1	0.15503	0.133135	0.230558	0.597177	0.15922	0.210435	0.269785	0.0407455	-0.22904	0.314686	0.961361	0.401397
	chr19:17392383-17393775	ANKLE1	0.209026	0.17275	0.251214	0.11354	0.105308	0.120071	-0.00851138	-0.0781987	-0.0696873	0.988417	0.469347	0.533069
	chr12:133303808-133304234	ANKLE2	0.786255	0.852494	0.849281	0.866667	0.927646	0.847793	0.0385993	0.0683453	0.029746	0.677575	0.373919	0.784054
	chr12:133308488-133310334	ANKLE2	0.713691	0.714255	0.75746	0.760641	0.774042	0.760665	0.0450774	0.0533805	0.00830311	0.00827178	0.00507599	0.414234
	chr12:133335487-133335851	ANKLE2	0.663679	0.753939	0.856031	0.858173	0.881506	0.815549	0.148293	0.139718	-0.00857463	0.0935887	0.107638	0.980859
	chr12:133337981-133338989	ANKLE2	0.248497	0.227906	0.163673	0.142019	0.127273	0.145631	-0.0853559	-0.10175	-0.0163942	0.0191862	0.0117022	0.555148
	chr2:241459632-241460047	ANKMY1	0.393173	0.358088	0.242943	0.526251	0.592384	0.390015	0.00896629	0.115569	0.106603	0.997832	0.72412	0.756615
	chr2:241496576-241497600	ANKMY1	0.283334	0.221119	0.209007	0.143057	0.133075	0.245631	-0.076194	-0.0628733	0.0133208	0.48917	0.593361	0.972549
	chr7:16684239-16684505	ANKMY2	0.146176	0.0766908	0.0873085	0.0622743	0.0634166	0.0559926	-0.036642	-0.0517288	-0.0150868	0.525502	0.336778	0.8775
	chr7:16684665-16684907	ANKMY2	0.168112	0.0689438	0.108178	0.0998248	0.069834	0.107962	-0.0145264	-0.0296299	-0.0151035	0.941566	0.789938	0.937083
	chr7:16685252-16686364	ANKMY2	0.150374	0.109666	0.118749	0.0819967	0.0971383	0.0969394	-0.0296476	-0.0329815	-0.0033339	0.475227	0.416077	0.9879
	chr5:72860959-72861610	ANKRA2	0.1095	0.112385	0.0693896	0.052137	0.0636424	0.0583636	-0.0501794	-0.0499397	0.000239683	0.0136721	0.0138583	0.999431
	Promoter	ANKRD1	0.821239	0.693609	0.720345	0.635881	0.773154	0.837838	-0.0793113	0.0480716	0.127383	0.543842	0.775882	0.288672
	chr13:111566486-111568366	ANKRD10	0.174311	0.190507	0.0971502	0.073751	0.088385	0.093311	-0.0969587	-0.0915612	0.00539742	0.00770778	0.00908583	0.894734
	chr16:89334574-89335088	ANKRD11	0.57748	0.698609	0.806458	0.810113	0.782092	0.781027	0.170241	0.143515	-0.0267256	0.0814995	0.121722	0.858399
	chr16:89345463-89348521	ANKRD11	0.72328	0.808842	0.906251	0.894016	0.907051	0.906681	0.134073	0.140805	0.00673243	0.0637565	0.0563028	0.980263
	chr16:89352528-89352825	ANKRD11	0.697651	0.877451	0.873814	0.885082	0.87899	0.834713	0.0918972	0.0693007	-0.0225964	0.523576	0.669197	0.952869
	chr16:89371487-89371710	ANKRD11	0.542511	0.720466	0.83186	0.85475	0.851408	0.851163	0.211817	0.219797	0.00798005	0.122579	0.112682	0.993492
	chr16:89371981-89373514	ANKRD11	0.85821	0.932857	0.936276	0.94385	0.95832	0.918697	0.044529	0.0429745	-0.00155454	0.49169	0.511361	0.998891
	chr16:89408237-89408465	ANKRD11	0.689779	0.830763	0.906065	0.947194	0.895194	0.848377	0.166358	0.111514	-0.0548439	0.149388	0.317537	0.691666
	chr16:89438503-89438850	ANKRD11	0.576025	0.636609	0.790831	0.797483	0.811763	0.80709	0.18784	0.203109	0.015269	0.00993406	0.00793993	0.824337
	chr16:89456147-89456770	ANKRD11	0.67371	0.702367	0.884206	0.860264	0.923045	0.870312	0.184196	0.20864	0.0244437	0.0123026	0.0086207	0.663237
	chr16:89500025-89500226	ANKRD11	0.756471	0.786665	0.880814	0.926536	0.9235	0.886677	0.132107	0.133521	0.0014137	0.0327995	0.0318726	0.998485
	chr16:89555775-89557753	ANKRD11	0.143777	0.141834	0.095476	0.0838807	0.0686757	0.073803	-0.053127	-0.071566	-0.018439	0.00419559	0.00176923	0.0770252
	chr18:9136088-9137594	ANKRD12	0.153512	0.144208	0.10513	0.0568873	0.0506434	0.0670081	-0.067851	-0.090034	-0.022183	0.0963299	0.0476002	0.60138
	chr12:110437137-110437651	ANKRD13A	0.1413	0.0948155	0.0711866	0.0474855	0.0547585	0.056997	-0.0587218	-0.0621801	-0.00345827	0.136648	0.120255	0.98567
	chr17:27919874-27921105	ANKRD13B	0.222741	0.132906	0.0981464	0.06798	0.0368689	0.0648185	-0.0947603	-0.12698	-0.0322195	0.190895	0.100805	0.729407
	chr17:27939298-27940770	ANKRD13B	0.665355	0.568592	0.610833	0.523947	0.634543	0.611175	-0.0495835	0.00588531	0.0554688	0.66705	0.993473	0.611765
	chr1:70819733-70820719	ANKRD13C	0.166759	0.154488	0.100857	0.0748386	0.0672385	0.0723188	-0.0727759	-0.090845	-0.0180692	0.017978	0.00960055	0.400591
	chr11:67055931-67057249	ANKRD13D	0.148527	0.109503	0.0874965	0.0627405	0.0614237	0.0674767	-0.0538965	-0.0645648	-0.0106683	0.128405	0.0843086	0.848861
	chr10:5930914-5932389	ANKRD16	0.144075	0.0940094	0.0640305	0.0573532	0.0383906	0.0633161	-0.0583502	-0.0681887	-0.00983848	0.162969	0.11577	0.906989
	chr4:74124405-74125130	ANKRD17	0.20856	0.140227	0.0882246	0.0766276	0.0654659	0.0824307	-0.0919677	-0.100445	-0.00847781	0.10014	0.0810909	0.955071
	chr9:38619908-38622631	ANKRD18A	0.322103	0.23565	0.318771	0.189877	0.304927	0.270202	-0.0245526	0.00868801	0.0332406	0.926073	0.990209	0.871226
	chr9:95569429-95572255	ANKRD19	0.32673	0.286223	0.266175	0.239317	0.242075	0.238577	-0.05373	-0.0661502	-0.0124202	0.142608	0.0885197	0.81822
	chr9:95599702-95600005	ANKRD19	0.892715	0.868065	0.894268	0.836505	0.865635	0.875796	-0.0150033	-0.00967457	0.00532872	0.840829	0.928136	0.977237
	chr10:99337989-99338241	ANKRD2	0.611452	0.668682	0.669269	0.765097	0.752309	0.681254	0.077116	0.0767143	-0.000401731	0.433395	0.436292	0.99997
	chr9:67925459-67927188	ANKRD20A1	0.417259	0.394035	0.415211	0.377945	0.395053	0.400148	-0.00906875	-0.00804657	0.00102218	0.875435	0.899675	0.998234
	chr9:43133116-43134845	ANKRD20A2	0.465004	0.463177	0.364964	0.406223	0.411698	0.362158	-0.0784971	-0.0771625	0.00133464	0.114379	0.11894	0.998585
	chr9:43133116-43134845	ANKRD20A3	0.465004	0.463177	0.364964	0.406223	0.411698	0.362158	-0.0784971	-0.0771625	0.00133464	0.114379	0.11894	0.998585
	chr9:67925459-67927188	ANKRD20A3	0.417259	0.394035	0.415211	0.377945	0.395053	0.400148	-0.00906875	-0.00804657	0.00102218	0.875435	0.899675	0.998234
	chr9:69380679-69382408	ANKRD20A4	0.410741	0.422637	0.304258	0.402446	0.335418	0.294916	-0.0633367	-0.101522	-0.0381851	0.424176	0.194612	0.689789
	chr2:95522598-95524188	ANKRD20B	0.519378	0.502759	0.4667	0.475935	0.44079	0.460457	-0.0397509	-0.0604446	-0.0206937	0.0750128	0.0250567	0.295196
	Promoter	ANKRD22	0.648575	0.601772	0.700394	0.678839	0.650943	0.694442	0.0644431	0.0475193	-0.0169238	0.19228	0.331003	0.822926
	chr2:97505219-97505600	ANKRD23	0.475575	0.601493	0.432409	0.772448	0.735794	0.49774	0.0638947	0.0782334	0.0143387	0.932317	0.901353	0.996396
	chr19:4182259-4182803	ANKRD24	0.153112	0.138538	0.0977282	0.0687438	0.0582074	0.0798719	-0.0625891	-0.0767854	-0.0141963	0.0585352	0.0342876	0.681389
	chr19:4198017-4198654	ANKRD24	0.280389	0.297376	0.174825	0.161589	0.156673	0.12103	-0.120675	-0.150031	-0.0293557	0.0117424	0.00628774	0.330822
	chr19:4217518-4218068	ANKRD24	0.600381	0.645136	0.839242	0.87188	0.900721	0.869814	0.232803	0.262509	0.0297064	0.00595943	0.00420606	0.554157
	chr10:27389075-27389622	ANKRD26	0.125688	0.126368	0.0546896	0.0537871	0.0419621	0.0607088	-0.0717899	-0.0746928	-0.00290285	0.00529705	0.00472148	0.925907
	Promoter	ANKRD26P1	0.725948	0.780667	0.764297	0.694287	0.844347	0.821788	-0.0240157	0.0797593	0.103775	0.809658	0.230541	0.134631
	chr19:33096468-33096704	ANKRD27	0.835082	0.857616	0.880028	0.901885	0.946482	0.881197	0.0446072	0.0674903	0.0228831	0.403058	0.202204	0.742386
	chr19:33165266-33168099	ANKRD27	0.202892	0.196578	0.138585	0.124666	0.111941	0.141375	-0.0681091	-0.0730771	-0.00496804	0.030586	0.0252515	0.930142
	chr3:15900497-15901990	ANKRD28	0.192249	0.139993	0.10506	0.10122	0.0893467	0.0953033	-0.0629815	-0.0737962	-0.0108147	0.119408	0.0822622	0.875517
	chr18:21199431-21199798	ANKRD29	0.212808	0.354905	0.164465	0.321452	0.136518	0.14278	-0.0408979	-0.144207	-0.103309	0.888333	0.349044	0.532149
	chr18:21242366-21242805	ANKRD29	0.222316	0.264395	0.178171	0.129389	0.116855	0.0934747	-0.0895755	-0.138191	-0.0486151	0.0968937	0.0321364	0.327602
	chr10:37414145-37414769	ANKRD30A	0.61018	0.579636	0.788016	0.773771	0.845397	0.826364	0.185985	0.240973	0.0549872	0.00272393	0.00129788	0.0792931
	chr18:14747516-14748231	ANKRD30B	0.279997	0.579825	0.320823	0.601007	0.259818	0.407661	0.0310042	-0.0961711	-0.127175	0.983518	0.858451	0.773071
	chr5:74532626-74532899	ANKRD31	0.195423	0.196207	0.090442	0.0665497	0.0439291	0.0780855	-0.11732	-0.134808	-0.0174885	0.0127618	0.00858568	0.612161
	chr5:93953913-93954843	ANKRD32	0.140616	0.118289	0.0932245	0.0748951	0.0614131	0.0717704	-0.0453929	-0.0628609	-0.0174681	0.0717927	0.0307967	0.446503
	Promoter	ANKRD33	0.617868	0.499227	0.615598	0.349437	0.714843	0.66929	-0.0760296	0.133519	0.209548	0.814737	0.572362	0.32679
	chr5:10562816-10565680	ANKRD33B	0.324154	0.339132	0.268112	0.248804	0.30581	0.237527	-0.0731852	-0.0599748	0.0132104	0.172138	0.253004	0.899549
	chr5:10649367-10650352	ANKRD33B	0.621666	0.628008	0.669379	0.757781	0.802263	0.770402	0.0887421	0.161495	0.0727532	0.197759	0.0493423	0.285
	chr1:145470241-145470673	ANKRD34A	0.10213	0.121015	0.120134	0.0627429	0.0711325	0.0767267	-0.0201341	-0.0376431	-0.017509	0.722141	0.398976	0.776827
	chr1:145472980-145474702	ANKRD34A	0.172159	0.148087	0.111194	0.0693896	0.0793494	0.0813647	-0.0698311	-0.0797657	-0.00993467	0.0758876	0.0543133	0.874769
	chr5:79864842-79866447	ANKRD34B	0.227015	0.159126	0.123155	0.107296	0.117336	0.122995	-0.077845	-0.0729051	0.00493988	0.139753	0.160896	0.983727
	chr15:79574830-79575211	ANKRD34C	0.220675	0.264378	0.165805	0.129547	0.169414	0.175649	-0.0948507	-0.0699949	0.0248558	0.0536218	0.112633	0.593264
	chr15:79576059-79576270	ANKRD34C	0.179025	0.207942	0.17722	0.127146	0.167365	0.147595	-0.0413002	-0.036003	0.00529729	0.352859	0.427414	0.975652
	Promoter	ANKRD35	0.170851	0.176413	0.109563	0.0658033	0.0856479	0.107539	-0.0859491	-0.0770389	0.0089102	0.0471223	0.0624048	0.900774
	chr2:97778469-97779540	ANKRD36	0.288273	0.228042	0.169878	0.136499	0.100623	0.158797	-0.104969	-0.128448	-0.0234785	0.126424	0.0787183	0.811494
	chr2:98206120-98207224	ANKRD36B	0.307683	0.242086	0.211252	0.151128	0.159397	0.197782	-0.0936947	-0.0962948	-0.00260014	0.187845	0.177691	0.997623
	chr4:186317143-186318255	ANKRD37	0.148713	0.101591	0.113442	0.0599275	0.0572262	0.0746209	-0.0384674	-0.0592285	-0.0207611	0.492415	0.264258	0.783927
	chr2:97523356-97524186	ANKRD39	0.200043	0.147605	0.161043	0.118372	0.105924	0.144131	-0.0341159	-0.048796	-0.0146802	0.588208	0.391996	0.892513
	chr17:48784561-48785331	ANKRD40	0.154417	0.133182	0.115854	0.0953857	0.107628	0.0990492	-0.0381796	-0.0404606	-0.00228101	0.108965	0.0951186	0.982033
	chr11:82904478-82905660	ANKRD42	0.145411	0.0757032	0.0819689	0.0788765	0.0659522	0.0745784	-0.0301345	-0.0402919	-0.0101574	0.601083	0.442753	0.934752
	chr5:132148854-132150918	ANKRD43	0.276944	0.273714	0.243787	0.246091	0.223286	0.223417	-0.0303903	-0.0519774	-0.0215871	0.000735169	5.60741e-05	0.00190417
	chr2:198029068-198029438	ANKRD44	0.577452	0.628224	0.586305	0.614213	0.809744	0.740114	-0.0025794	0.172091	0.17467	0.997324	0.0376889	0.036224
	chr1:173638662-173639045	ANKRD45	0.182465	0.189669	0.130795	0.466229	0.231128	0.173806	0.112445	0.0164	-0.0960447	0.724006	0.99237	0.784788
	chr8:101571515-101572104	ANKRD46	0.23288	0.159029	0.182122	0.140172	0.12787	0.156892	-0.0348076	-0.0535735	-0.0187659	0.651313	0.420208	0.871151
	chr11:94226672-94227412	ANKRD49	0.141262	0.103662	0.075927	0.0528257	0.0576477	0.0599434	-0.0580857	-0.0636665	-0.00558084	0.0955938	0.0766086	0.949481
	chr20:10015610-10015914	ANKRD5	0.231326	0.173392	0.153212	0.102829	0.120507	0.101332	-0.0743381	-0.0914393	-0.0171012	0.198952	0.12863	0.863375
	chr4:125633390-125634275	ANKRD50	0.231179	0.170443	0.124026	0.114442	0.0935733	0.11667	-0.0815766	-0.0956892	-0.0141126	0.109167	0.0745446	0.864753
	chr12:56651692-56652527	ANKRD52	0.19256	0.20027	0.129545	0.0979288	0.100497	0.0995991	-0.0826779	-0.0963667	-0.0136888	0.017039	0.0110535	0.610951
	chr2:71205563-71206529	ANKRD53	0.367739	0.523711	0.34456	0.410427	0.37467	0.374632	-0.0682318	-0.0710743	-0.00284258	0.632409	0.611788	0.999068
	chr22:38239792-38240409	ANKRD54	0.156669	0.141956	0.124162	0.0797741	0.0723478	0.0729184	-0.0473443	-0.0766793	-0.029335	0.171003	0.0553792	0.392951
	Promoter	ANKRD55	0.677376	0.625025	0.683643	0.677297	0.7894	0.727707	0.0292694	0.107353	0.0780837	0.685533	0.0941863	0.189714
	chr4:77818015-77819600	ANKRD56	0.26787	0.198869	0.181843	0.0965576	0.100172	0.151215	-0.0941693	-0.107676	-0.0135071	0.281388	0.220926	0.960159
	chr2:110370906-110373301	ANKRD57	0.24553	0.237693	0.233911	0.136095	0.179545	0.181417	-0.0566082	-0.0611302	-0.00452198	0.439194	0.39682	0.993019
	chrX:118891923-118893527	ANKRD58	0.497361	0.481092	0.443374	0.276308	0.526254	0.561717	-0.129386	0.0547593	0.184145	0.296717	0.738209	0.151159
	chr6:90142751-90143635	ANKRD6	0.27964	0.250873	0.17361	0.139115	0.188165	0.168296	-0.108894	-0.0870255	0.0218682	0.0248256	0.045301	0.581154
	Promoter	ANKRD7	0.798775	0.775194	0.852247	0.804409	0.907507	0.860597	0.0413435	0.0970672	0.0557237	0.434112	0.0871162	0.277558
	chr14:102973317-102976666	ANKRD9	0.409635	0.404873	0.458935	0.359179	0.431189	0.431676	0.00180335	0.0241784	0.022375	0.998922	0.833475	0.854418
	chr6:34855604-34855888	ANKS1A	0.0927286	0.0828014	0.0841148	0.0901216	0.0739188	0.0844284	-0.000646781	-0.00859139	-0.00794461	0.99438	0.46684	0.510276
	chr6:34856826-34857664	ANKS1A	0.152131	0.0915943	0.116776	0.097048	0.0733576	0.1014	-0.0149509	-0.0344841	-0.0195332	0.864714	0.523248	0.786541
	chr12:100378243-100378582	ANKS1B	0.156485	0.106111	0.0896725	0.0841938	0.0712428	0.0945272	-0.0443651	-0.0484132	-0.00404815	0.270922	0.231455	0.982819
	chr12:99139386-99139769	ANKS1B	0.463649	0.331279	0.175239	0.22322	0.489838	0.311964	-0.198235	0.00343664	0.201671	0.228658	0.999241	0.221363
	chr12:99288222-99289374	ANKS1B	0.203538	0.270826	0.135794	0.185999	0.110742	0.136035	-0.0762854	-0.113794	-0.0375083	0.230531	0.0985196	0.602081
	chr16:4783862-4785010	ANKS3	0.186841	0.137004	0.0834284	0.0636078	0.0674438	0.0636612	-0.0884044	-0.09637	-0.00796556	0.0549827	0.0439568	0.93158
	Promoter	ANKS4B	0.491084	0.571729	0.718619	0.641962	0.554841	0.75019	0.148884	0.121109	-0.0277746	0.363648	0.477154	0.951568
	chr9:101558329-101559214	ANKS6	0.100556	0.0623972	0.0850982	0.0613303	0.0294441	0.0663581	-0.00826206	-0.0335752	-0.0253132	0.936817	0.438771	0.593184
	chr2:220093972-220094697	ANKZF1	0.149797	0.109746	0.0860842	0.0490242	0.0615468	0.0645021	-0.0622175	-0.0667472	-0.00452972	0.132922	0.113445	0.977697
	chr7:36429250-36429806	ANLN	0.204198	0.162458	0.13581	0.115325	0.110227	0.10649	-0.0577602	-0.0749695	-0.0172093	0.109925	0.0582754	0.675031
	chr11:69924338-69925197	ANO1	0.280957	0.151911	0.16528	0.0996742	0.182249	0.172941	-0.0839569	-0.038839	0.0451179	0.437277	0.80261	0.748552
	chr11:69933919-69934209	ANO1	0.572973	0.573425	0.757356	0.857909	0.848888	0.729906	0.234434	0.216198	-0.0182356	0.0687849	0.0839344	0.956337
	chr11:70001753-70001988	ANO1	0.548652	0.639737	0.72225	0.727573	0.670476	0.736159	0.130717	0.109123	-0.0215939	0.126847	0.186369	0.889364
	chr11:70023057-70023304	ANO1	0.602081	0.664781	0.813291	0.788217	0.817828	0.812588	0.167323	0.181777	0.0144541	0.0184057	0.0145902	0.866374
	chr3:43663169-43663484	ANO10	0.194127	0.0601833	0.0934883	0.0718875	0.0604711	0.0868955	-0.0444673	-0.053472	-0.00900466	0.735003	0.652504	0.986125
	chr3:43663661-43663906	ANO10	0.128088	0.133031	0.0929985	0.0611574	0.0657455	0.0818399	-0.0534816	-0.0567668	-0.00328522	0.0711169	0.0612452	0.973103
	chr12:5936876-5937085	ANO2	0.560213	0.607087	0.720567	0.793885	0.687548	0.781105	0.173576	0.150677	-0.0228991	0.088372	0.12288	0.902493
	chr11:26353537-26353812	ANO3	0.186328	0.168256	0.128864	0.0917206	0.253089	0.207629	-0.0669998	0.0530667	0.120066	0.145998	0.233568	0.0349299
	Promoter	ANO4	0.442377	0.36771	0.420517	0.27632	0.515453	0.485145	-0.0566252	0.0952556	0.151881	0.708186	0.439299	0.207486
	chr11:22214172-22215320	ANO5	0.243724	0.287611	0.106501	0.116455	0.14747	0.139032	-0.15419	-0.122417	0.0317727	0.00763954	0.0147471	0.338983
	chr12:45609713-45610752	ANO6	0.129501	0.0967294	0.0633863	0.0470735	0.057022	0.0567518	-0.0578851	-0.0562281	0.00165702	0.0607397	0.0653557	0.993261
	chr2:242139773-242139985	ANO7	0.789315	0.835518	0.90915	0.901155	0.935718	0.921863	0.0927362	0.116374	0.0236381	0.0378556	0.0204133	0.536897
	chr2:242148678-242149079	ANO7	0.743237	0.864891	0.919723	0.930981	0.948963	0.93736	0.121289	0.139097	0.0178088	0.17967	0.134254	0.934203
	chr2:242149674-242149906	ANO7	0.403736	0.502166	0.623724	0.649874	0.636686	0.640085	0.183848	0.185435	0.00158664	0.0432066	0.0422408	0.999199
	chr2:242156851-242157835	ANO7	0.0341085	0.0706044	0.0618113	0.0496499	0.0374542	0.0523342	0.00337417	-0.0074623	-0.0108365	0.978267	0.90079	0.808731
	chr19:17438054-17440318	ANO8	0.499681	0.422353	0.483856	0.50526	0.719449	0.554867	0.0335411	0.176141	0.1426	0.898505	0.189749	0.281057
	chr19:17443965-17444633	ANO8	0.655942	0.799836	0.907074	0.857384	0.939647	0.900534	0.15434	0.192201	0.0378613	0.182046	0.113146	0.834905
	chr19:17445072-17445807	ANO8	0.212562	0.186296	0.144363	0.129036	0.127822	0.123131	-0.0627291	-0.0739521	-0.011223	0.0311985	0.019871	0.680348
	chr11:420265-420975	ANO9	0.448121	0.354525	0.610335	0.2709	0.696236	0.729624	0.0392941	0.311607	0.272313	0.960525	0.225159	0.286593
	chr11:430814-431775	ANO9	0.651492	0.68934	0.844341	0.567085	0.886463	0.854875	0.0352972	0.200253	0.164956	0.950207	0.326321	0.430598
	chr15:69109708-69114001	ANP32A	0.219927	0.185705	0.158559	0.102541	0.124588	0.119472	-0.0722661	-0.080786	-0.00851992	0.144055	0.112278	0.947081
	chr9:100744982-100747768	ANP32B	0.217488	0.1477	0.173881	0.122967	0.136089	0.102198	-0.0341701	-0.0634506	-0.0292805	0.675931	0.346715	0.742835
	Promoter	ANP32C	0.593045	0.528896	0.626291	0.511039	0.538551	0.622606	0.00769452	0.0196079	0.0119134	0.992048	0.950192	0.981113
	Promoter	ANP32D	0.802685	0.813584	0.799817	0.830813	0.865496	0.849438	0.00718101	0.0493328	0.0421518	0.88486	0.089873	0.129341
	chr1:150206971-150207842	ANP32E	0.164273	0.185109	0.115272	0.0664446	0.0744929	0.0943395	-0.0838326	-0.0902745	-0.00644194	0.0717958	0.059623	0.958746
	chr15:90357402-90358573	ANPEP	0.415538	0.249009	0.255817	0.235256	0.556954	0.289733	-0.0867368	0.0910704	0.177807	0.793815	0.776749	0.45211
	chr2:69240083-69241004	ANTXR1	0.131951	0.143674	0.100642	0.0678921	0.0575237	0.100013	-0.0535453	-0.0590442	-0.00549891	0.184646	0.150584	0.967728
	chr4:80885844-80886148	ANTXR2	0.660601	0.530288	0.814571	0.610199	0.784509	0.820741	0.11694	0.207181	0.09024	0.544036	0.243113	0.675946
	chr4:80993375-80994410	ANTXR2	0.211561	0.162045	0.11238	0.092002	0.0970426	0.117859	-0.0846122	-0.0793524	0.00525986	0.0725663	0.0849036	0.972903
	Promoter	ANTXRL	0.496644	0.597717	0.602037	0.611386	0.649353	0.608761	0.0595306	0.0818763	0.0223457	0.471152	0.300139	0.876245
	chr10:46167677-46168642	ANUBL1	0.324005	0.299598	0.310394	0.229137	0.269601	0.303729	-0.0420355	-0.0251362	0.0168993	0.564209	0.793848	0.896874
	Promoter	ANXA1	0.58134	0.662713	0.680584	0.497923	0.69421	0.776459	-0.0327729	0.113308	0.146081	0.928578	0.492492	0.353034
	chr10:81964681-81965558	ANXA11	0.167881	0.138847	0.118877	0.0798328	0.0993499	0.0947217	-0.0540089	-0.0563282	-0.00231933	0.141945	0.129379	0.992597
	Promoter	ANXA13	0.655811	0.71088	0.657345	0.762302	0.857941	0.708525	0.0264779	0.0998873	0.0734093	0.939491	0.492812	0.654938
	chr15:60689749-60690430	ANXA2	0.215782	0.190734	0.135073	0.0850538	0.0946911	0.108291	-0.0931945	-0.101767	-0.00857219	0.0572176	0.0455815	0.930926
	chr15:60690708-60690930	ANXA2	0.187955	0.197884	0.163161	0.141178	0.1187	0.143384	-0.0407501	-0.0618777	-0.0211277	0.122541	0.043925	0.406287
	Promoter	ANXA2P1	0.904697	0.840612	0.835298	0.91009	0.87109	0.8865	3.94162e-05	0.00614049	0.00610107	0.999999	0.987581	0.987738
	Promoter	ANXA2P2	0.454697	0.495282	0.471509	0.501709	0.502713	0.483993	0.0116193	0.0183638	0.00674452	0.864145	0.711176	0.950441
	chr4:79472806-79473177	ANXA3	0.114131	0.103063	0.0995042	0.0839765	0.103403	0.119749	-0.0168566	0.00297865	0.0198353	0.356529	0.955224	0.274389
	chr2:69968749-69969592	ANXA4	0.210145	0.190243	0.106147	0.08306	0.0822178	0.0880671	-0.105591	-0.115052	-0.00946098	0.00741886	0.00579028	0.756388
	chr4:122617462-122618623	ANXA5	0.15531	0.149622	0.123842	0.078522	0.0875588	0.101835	-0.0512844	-0.0577696	-0.00648516	0.151662	0.116527	0.942205
	chr5:150537019-150537418	ANXA6	0.210512	0.161525	0.133534	0.122304	0.123507	0.101623	-0.0580989	-0.0734533	-0.0153544	0.155286	0.0913186	0.787351
	chr10:75173411-75173950	ANXA7	0.173928	0.130692	0.0933421	0.0549377	0.063385	0.0667162	-0.0781698	-0.0872591	-0.00908931	0.0897907	0.0686108	0.923784
	Promoter	ANXA8L2	0.615152	0.566696	0.709003	0.4831	0.749847	0.670283	0.00512746	0.119141	0.114014	0.998545	0.532271	0.556164
	Promoter	ANXA9	0.519928	0.574781	0.770379	0.640038	0.559266	0.767894	0.157854	0.116225	-0.0416286	0.393785	0.562478	0.91614
	Promoter	AOAH	0.501936	0.447464	0.506434	0.531128	0.678178	0.541506	0.0440806	0.135142	0.0910612	0.768163	0.213547	0.40788
	Promoter	AOC2	0.505622	0.626258	0.517091	0.592977	0.632071	0.640507	-0.0109063	0.0703489	0.0812552	0.981004	0.526485	0.446586
	Promoter	AOC3	0.556982	0.597863	0.618475	0.485522	0.632933	0.679929	-0.0254237	0.0790085	0.104432	0.908471	0.477756	0.326197
	chr2:201450526-201451027	AOX1	0.216993	0.176266	0.24589	0.111748	0.1734	0.153451	-0.0178101	-0.0332039	-0.0153937	0.949877	0.84239	0.96215
	Promoter	AOX2P	0.842471	0.736893	0.835979	0.758759	0.817603	0.818667	0.00768699	0.0284534	0.0207665	0.988685	0.861784	0.922104
	chr4:113152512-113153656	AP1AR	0.240515	0.16157	0.124921	0.0824736	0.0968676	0.112979	-0.097345	-0.096119	0.00122601	0.152508	0.156685	0.999401
	chr22:29784169-29784779	AP1B1	0.239195	0.196742	0.152719	0.116703	0.111771	0.133911	-0.0832576	-0.0951277	-0.0118701	0.0836678	0.0601069	0.882991
	chr16:71841923-71843101	AP1G1	0.142875	0.11711	0.0783631	0.0597421	0.0930835	0.0707989	-0.0609402	-0.0480516	0.0128886	0.0618735	0.110039	0.721934
	chr14:24036399-24037076	AP1G2	0.188539	0.149292	0.134529	0.0978997	0.0800855	0.113723	-0.0527011	-0.0720109	-0.0193098	0.250324	0.133405	0.756417
	chr19:16308557-16309313	AP1M1	0.165467	0.124694	0.0714609	0.0520656	0.0630317	0.063268	-0.0833172	-0.0819306	0.00138661	0.0407172	0.0425597	0.996888
	chr19:10691835-10692057	AP1M2	0.208282	0.271229	0.156507	0.178277	0.482215	0.283528	-0.0723634	0.143116	0.215479	0.704975	0.347334	0.165538
	chr19:10697786-10698099	AP1M2	0.235498	0.225497	0.246319	0.126992	0.159582	0.295572	-0.0438417	-0.00291989	0.0409218	0.833641	0.999142	0.852363
	chr7:100797532-100798479	AP1S1	0.239708	0.199279	0.184486	0.138374	0.142523	0.144693	-0.0580634	-0.0758855	-0.0178221	0.196117	0.110261	0.774487
	chrX:15872215-15873762	AP1S2	0.170195	0.310622	0.0875128	0.188896	0.0745259	0.0625155	-0.102204	-0.171888	-0.0696835	0.427858	0.179026	0.63443
	chr2:224701962-224702790	AP1S3	0.139984	0.124289	0.110265	0.081913	0.0699608	0.0859849	-0.0360477	-0.0541637	-0.018116	0.176432	0.0695473	0.517235
	chr19:50269632-50270505	AP2A1	0.142201	0.134479	0.10253	0.07349	0.059723	0.0855894	-0.0503304	-0.0656839	-0.0153535	0.103767	0.0539297	0.652014
	chr19:50291814-50292060	AP2A1	0.545936	0.597732	0.688488	0.699831	0.729808	0.709305	0.122325	0.147723	0.0253971	0.0269445	0.0159786	0.579384
	chr19:50303179-50303399	AP2A1	0.724541	0.786201	0.826841	0.84175	0.888721	0.862646	0.0789241	0.120312	0.0413883	0.129816	0.0465063	0.414174
	chr11:1007921-1008343	AP2A2	0.745924	0.843674	0.885266	0.914542	0.925671	0.865945	0.105106	0.101009	-0.00409665	0.221375	0.238465	0.996042
	chr11:1010479-1010753	AP2A2	0.806584	0.842584	0.860868	0.921589	0.912282	0.920611	0.0666444	0.0918625	0.0252181	0.199697	0.0994989	0.692954
	chr11:925183-926083	AP2A2	0.247754	0.284708	0.159166	0.292057	0.233866	0.220975	-0.0406195	-0.0388102	0.00180928	0.771007	0.787305	0.999436
	chr11:943737-944142	AP2A2	0.480993	0.421551	0.609153	0.701405	0.674142	0.7312	0.204007	0.251399	0.047392	0.0545475	0.0314533	0.657141
	chr11:975211-975776	AP2A2	0.797157	0.810589	0.848687	0.866355	0.890208	0.881517	0.0536481	0.0819893	0.0283412	0.0238183	0.00718596	0.120603
	chr11:976949-977193	AP2A2	0.667951	0.727288	0.728277	0.827219	0.655663	0.746891	0.0801285	0.00365781	-0.0764707	0.47091	0.997958	0.49687
	chr11:980023-980568	AP2A2	0.506621	0.552324	0.730154	0.731914	0.652305	0.673785	0.201562	0.133573	-0.0679891	0.00468093	0.0152269	0.0904288
	chr11:993208-994006	AP2A2	0.45943	0.612143	0.688287	0.743127	0.689225	0.718937	0.17992	0.168295	-0.0116258	0.146024	0.168277	0.983793
	chr17:33923588-33924144	AP2B1	0.786224	0.835362	0.824973	0.778835	0.91182	0.895758	-0.00888899	0.0929965	0.101886	0.947947	0.0909784	0.0728621
	chr3:183892455-183893184	AP2M1	0.190502	0.130406	0.100009	0.0895527	0.0692721	0.102461	-0.0656729	-0.0745876	-0.00891471	0.196321	0.150932	0.947876
	chr19:47353614-47354150	AP2S1	0.148434	0.165202	0.0811063	0.0535645	0.0633089	0.0646452	-0.0894828	-0.0928411	-0.00335838	0.0133077	0.0119881	0.965225
	chr5:77590137-77590721	AP3B1	0.25127	0.211127	0.136317	0.106174	0.102858	0.107737	-0.109953	-0.125901	-0.0159478	0.0260002	0.0178797	0.741997
	chr15:83348839-83349865	AP3B2	0.26927	0.274119	0.258756	0.224333	0.222972	0.264237	-0.0301501	-0.0280897	0.00206039	0.45679	0.496142	0.995196
	chr15:83378007-83379068	AP3B2	0.179281	0.11152	0.0865553	0.067403	0.0764361	0.0715472	-0.0684217	-0.0714092	-0.00298754	0.18687	0.171243	0.994103
	chr19:2115261-2115783	AP3D1	0.854722	0.886666	0.929031	0.935009	0.940679	0.928644	0.0613261	0.0639675	0.00264141	0.0454552	0.040685	0.981088
	chr19:2116571-2116808	AP3D1	0.692338	0.829934	0.884039	0.898572	0.939129	0.884842	0.130169	0.15085	0.0206802	0.227701	0.170104	0.939237
	chr19:2120873-2121167	AP3D1	0.809034	0.793378	0.838651	0.838095	0.846938	0.831825	0.0371672	0.0381756	0.00100837	0.049888	0.0465338	0.992943
	chr19:2131292-2131881	AP3D1	0.694583	0.761845	0.850538	0.798263	0.873755	0.8253	0.0961868	0.121313	0.0251266	0.182232	0.110014	0.816418
	chr19:2135931-2136164	AP3D1	0.702079	0.717672	0.826296	0.817241	0.881733	0.858531	0.111893	0.160256	0.0483634	0.00535675	0.00188894	0.0548453
	chr19:2136822-2137090	AP3D1	0.729751	0.841324	0.906203	0.905042	0.932479	0.93074	0.120085	0.146072	0.0259867	0.150327	0.096549	0.844269
	chr19:2150990-2151963	AP3D1	0.194545	0.148313	0.141106	0.10536	0.0967188	0.120197	-0.0481955	-0.0629712	-0.0147757	0.289557	0.175441	0.842248
	chr10:75910836-75911480	AP3M1	0.15383	0.117289	0.110537	0.101097	0.0588664	0.1217	-0.0297426	-0.045276	-0.0155333	0.62897	0.401344	0.868016
	chr8:42009723-42011098	AP3M2	0.120062	0.069587	0.0660647	0.0547472	0.0407197	0.0750026	-0.0344186	-0.0369634	-0.00254479	0.460953	0.421365	0.994463
	chr5:115177234-115178256	AP3S1	0.261828	0.176548	0.169783	0.135958	0.13572	0.147019	-0.0663175	-0.0778183	-0.0115008	0.32178	0.244965	0.950908
	chr15:90437025-90437602	AP3S2	0.211665	0.150724	0.114549	0.0787655	0.0907898	0.111351	-0.0845367	-0.0801238	0.00441294	0.130354	0.146624	0.988226
	chr1:114447454-114448024	AP4B1	0.212264	0.187182	0.146872	0.0897568	0.101026	0.0930763	-0.0814086	-0.102672	-0.0212632	0.0991043	0.055983	0.714122
	chr15:51200258-51201270	AP4E1	0.18129	0.146083	0.0781647	0.0631665	0.05194	0.0633689	-0.0930211	-0.106032	-0.0130112	0.0216758	0.0150423	0.729823
	chr7:99698173-99699646	AP4M1	0.192044	0.138039	0.109069	0.0704896	0.0832306	0.0847115	-0.0752624	-0.0810705	-0.00580806	0.134178	0.113494	0.975207
	chr14:31494794-31496056	AP4S1	0.196784	0.160827	0.118434	0.0970106	0.0884813	0.095062	-0.0710834	-0.0870341	-0.0159507	0.0522059	0.0305638	0.665535
	chr12:99038272-99039483	APAF1	0.171545	0.116937	0.102591	0.0829874	0.0772788	0.0953367	-0.0514521	-0.0579334	-0.00648126	0.242399	0.19319	0.963522
	chr9:72130887-72131100	APBA1	0.834908	0.911089	0.948242	0.936074	0.96589	0.941075	0.0691596	0.080484	0.0113244	0.238934	0.177887	0.938738
	chr9:72131221-72132174	APBA1	0.789242	0.784102	0.924514	0.892727	0.959222	0.94254	0.121948	0.164209	0.0422607	0.0076706	0.00323717	0.126198
	chr9:72286804-72288081	APBA1	0.191283	0.122503	0.10678	0.097254	0.0714835	0.105036	-0.0548756	-0.0686331	-0.0137575	0.325984	0.220895	0.903314
	chr15:29395641-29396290	APBA2	0.343794	0.369568	0.382843	0.323508	0.26053	0.332428	-0.00350557	-0.0602018	-0.0566962	0.99567	0.397155	0.430187
	chr15:29405951-29406214	APBA2	0.750327	0.690051	0.866983	0.80866	0.894559	0.843873	0.117633	0.149028	0.0313948	0.118048	0.0670113	0.736713
	chr15:29407695-29408229	APBA2	0.247012	0.255815	0.201555	0.372193	0.385547	0.305221	0.0354601	0.0939703	0.0585102	0.89378	0.52098	0.749974
	chr19:3751109-3751568	APBA3	NA	0.416667	0.615676	0.855888	0.837121	0.847901	NA	NA	NA	NA	NA	NA
	chr19:3753744-3754257	APBA3	0.651118	0.83544	0.890109	0.914287	0.935059	0.902397	0.158919	0.175449	0.0165301	0.244915	0.203113	0.975158
	chr19:3761480-3761826	APBA3	0.191941	0.142104	0.0899655	0.0688565	0.0643267	0.0875809	-0.0876113	-0.0910685	-0.00345721	0.0708285	0.0642976	0.988714
	chr19:3762655-3763109	APBA3	0.12946	0.145096	0.0801539	0.0464786	0.0786876	0.0747666	-0.0739614	-0.0605505	0.0134109	0.0337004	0.0569463	0.687345
	chr11:6439863-6440732	APBB1	0.204151	0.163697	0.127483	0.0940671	0.119883	0.0985195	-0.0731493	-0.0747232	-0.00157391	0.0997158	0.0948255	0.997452
	chr10:26727061-26727992	APBB1IP	0.18759	0.145376	0.172818	0.0978958	0.247817	0.145729	-0.0311259	0.0302901	0.061416	0.843906	0.851126	0.563681
	chr10:26855906-26856198	APBB1IP	0.486108	0.605337	0.473219	0.508585	0.447006	0.658837	-0.0548207	0.00719865	0.0620193	0.855401	0.997166	0.821116
	chr4:40858884-40859162	APBB2	0.244068	0.214095	0.293582	0.406897	0.352633	0.365218	0.121158	0.129844	0.00868617	0.16571	0.142949	0.982307
	chr4:41215871-41216813	APBB2	0.159591	0.0949935	0.0761611	0.0592181	0.0460523	0.0652592	-0.0596028	-0.0716366	-0.0120338	0.236721	0.164659	0.908459
	chr5:139943835-139944477	APBB3	0.162519	0.0760778	0.1032	0.0634853	0.0526577	0.0634823	-0.0359557	-0.0612283	-0.0252726	0.666692	0.382441	0.807218
	chr5:112043079-112043917	APC	0.166808	0.133757	0.099097	0.0819581	0.0728209	0.081498	-0.0597548	-0.0731229	-0.0133681	0.0625382	0.0370141	0.699426
	chr19:1450056-1450387	APC2	0.225692	0.227705	0.193702	0.250646	0.169427	0.193309	-0.00452492	-0.0453306	-0.0408057	0.982516	0.310405	0.365079
	chr19:1455226-1455544	APC2	0.366879	0.407345	0.298375	0.352228	0.268601	0.238791	-0.0618107	-0.133416	-0.0716056	0.24644	0.04277	0.185819
	chr19:1456077-1456347	APC2	0.211142	0.362891	0.261784	0.368381	0.175007	0.195591	0.0280658	-0.101717	-0.129783	0.929597	0.470544	0.337759
	chr19:1456885-1457312	APC2	0.333131	0.416396	0.424142	0.32962	0.252964	0.376938	0.00211707	-0.0598132	-0.0619303	0.999526	0.713744	0.698516
	chr19:1465206-1471241	APC2	0.346077	0.297767	0.358332	0.341741	0.308774	0.282063	0.0281146	-0.0265035	-0.0546181	0.532073	0.564044	0.195571
	chr19:1472935-1473210	APC2	0.508664	0.441567	0.559805	0.356398	0.590864	0.624645	-0.0170141	0.132639	0.149653	0.979976	0.4067	0.341823
	chr18:10454082-10454296	APCDD1	0.506636	0.721889	0.641603	0.535193	0.710147	0.808586	-0.0258649	0.145104	0.170969	0.968024	0.456443	0.366439
	chr18:10454453-10455268	APCDD1	0.209556	0.167546	0.132531	0.0888491	0.0882952	0.206973	-0.0778606	-0.0409169	0.0369436	0.432003	0.753572	0.790913
	chr18:10471656-10471867	APCDD1	0.843719	0.743028	0.846561	0.85463	0.925436	0.858855	0.0572218	0.0987723	0.0415505	0.548818	0.25888	0.707366
	chr20:57036303-57036605	APCDD1L	0.618471	0.690509	0.885132	0.900746	0.942605	0.914594	0.238449	0.274109	0.0356603	0.0104007	0.00697183	0.572899
	chr20:57041449-57041666	APCDD1L	0.735915	0.645015	0.858319	0.859589	0.940777	0.929575	0.168488	0.244711	0.0762227	0.0410573	0.0147789	0.250173
	chr20:57042166-57042765	APCDD1L	0.71679	0.707558	0.827805	0.731644	0.898267	0.755238	0.0675504	0.114579	0.0470286	0.646848	0.362359	0.796789
	chr20:57089460-57090237	APCDD1L	0.232693	0.366325	0.225749	0.348913	0.202788	0.231604	-0.012178	-0.0823127	-0.0701348	0.985684	0.57867	0.659636
	Promoter	APCS	0.653685	0.506214	0.742809	0.609122	0.540982	0.687845	0.096016	0.0344644	-0.0615515	0.650871	0.939081	0.825485
	chr3:49710968-49712279	APEH	0.191329	0.112552	0.130635	0.0981794	0.11361	0.106187	-0.0375336	-0.0420425	-0.00450887	0.588752	0.527776	0.990876
	chr14:20922740-20924023	APEX1	0.142878	0.0901241	0.0877294	0.060176	0.0714484	0.0705252	-0.0425484	-0.0455143	-0.00296589	0.323657	0.289946	0.991843
	chrX:55026359-55026985	APEX2	0.413897	0.308516	0.390021	0.137927	0.362927	0.43191	-0.0972327	0.036212	0.133445	0.705342	0.94778	0.548178
	chr1:150241047-150241654	APH1A	0.114511	0.148934	0.0596016	0.0399047	0.0465675	0.0434469	-0.0819696	-0.0867156	-0.00474597	0.030313	0.0260095	0.954715
	chr15:63569296-63570100	APH1B	0.241891	0.215578	0.168243	0.114475	0.141712	0.144185	-0.0873757	-0.0857863	0.00158945	0.0743523	0.0777848	0.997676
	chr11:43333439-43333887	API5	0.147932	0.132387	0.11172	0.0871842	0.0769657	0.0906573	-0.0407073	-0.0563481	-0.0156408	0.104098	0.0464651	0.53282
	chr11:34937328-34938380	APIP	0.181113	0.125072	0.120197	0.0822685	0.0831961	0.0986306	-0.0518603	-0.0621795	-0.0103192	0.301315	0.218141	0.931123
	chr1:10490200-10491072	APITD1	0.151311	0.0817295	0.102988	0.105656	0.0574255	0.0982355	-0.0121986	-0.0386899	-0.0264913	0.928959	0.541529	0.726716
	chr2:68694047-68695097	APLF	0.182882	0.197458	0.0963177	0.0702276	0.0920676	0.0957601	-0.106897	-0.0962561	0.0106412	0.00656202	0.00887385	0.694736
	chrX:128788003-128789195	APLN	0.519037	0.483272	0.491737	0.394058	0.498376	0.522672	-0.0582573	0.00936927	0.0676266	0.47031	0.975084	0.387923
	Promoter	APLNR	0.684072	0.524843	0.655747	0.506056	0.75098	0.55026	-0.0235561	0.0461624	0.0697184	0.979512	0.925003	0.841848
	chr19:36359232-36359775	APLP1	0.289067	0.26523	0.147015	0.110896	0.0988976	0.139372	-0.148193	-0.158014	-0.0098204	0.0177838	0.0148546	0.915602
	chr19:36360264-36360835	APLP1	0.205166	0.208019	0.0783122	0.0741082	0.104946	0.0841462	-0.130383	-0.112047	0.0183358	0.00138085	0.00212734	0.237412
	chr19:36365453-36365824	APLP1	0.685475	0.57237	0.872288	0.534743	0.902412	0.844697	0.0745934	0.244632	0.170039	0.873602	0.350914	0.550514
	chr11:129938936-129940798	APLP2	0.159651	0.128977	0.126839	0.076125	0.0659363	0.0907876	-0.0428319	-0.065952	-0.0231202	0.360276	0.166238	0.686661
	chr11:129993524-129993797	APLP2	0.764948	0.835011	0.871024	0.881463	0.899961	0.869776	0.0762636	0.0848892	0.00862551	0.17888	0.142662	0.959891
	chr11:116706481-116706910	APOA1	0.159223	0.158672	0.123184	0.229007	0.174967	0.127428	0.017148	-0.00774973	-0.0248977	0.931874	0.985419	0.86503
	chr1:156561485-156561880	APOA1BP	0.0969814	0.0992206	0.0339697	0.0400827	0.0301927	0.0548627	-0.0610748	-0.0555733	0.0055015	0.0200936	0.026063	0.863907
	Promoter	APOA2	0.780932	0.802041	0.860547	0.821158	0.880104	0.836261	0.0493658	0.0666956	0.0173298	0.27513	0.153594	0.791433
	chr11:116691949-116692360	APOA4	0.821599	0.713078	0.849529	0.836411	0.910482	0.855683	0.0756318	0.115744	0.0401124	0.400617	0.19597	0.726948
	chr11:116661034-116661410	APOA5	0.759286	0.811822	0.837811	0.830089	0.924087	0.87052	0.0483959	0.111749	0.0633533	0.380652	0.0715077	0.245989
	chr2:21266669-21266961	APOB	0.600612	0.55726	0.661139	0.622024	0.314393	0.347373	0.0626457	-0.248053	-0.310698	0.201137	0.00582605	0.00302843
	chr16:28509237-28509509	APOB48R	0.402658	0.598744	0.684301	0.783614	0.78805	0.771833	0.233257	0.279241	0.0459836	0.155772	0.104234	0.871632
	Promoter	APOBEC1	0.621308	0.608515	0.744419	0.735032	0.565855	0.702584	0.124814	0.0193082	-0.105506	0.213137	0.938293	0.288768
	Promoter	APOBEC2	0.678829	0.627858	0.72512	0.676766	0.741587	0.79378	0.0475997	0.11434	0.0667403	0.471868	0.0969998	0.291289
	Promoter	APOBEC3A	0.619752	0.531503	0.739903	0.697448	0.66805	0.71298	0.143048	0.114888	-0.0281599	0.0933592	0.153307	0.810397
	Promoter	APOBEC3B	0.203057	0.306636	0.206714	0.279189	0.174403	0.233237	-0.0118955	-0.051027	-0.0391315	0.976402	0.678806	0.786695
	Promoter	APOBEC3C	0.37283	0.434047	0.400592	0.424502	0.465816	0.403248	0.00910915	0.0310935	0.0219844	0.967574	0.708356	0.833264
	Promoter	APOBEC3D	0.428018	0.485445	0.563276	0.527038	0.493647	0.500774	0.0884254	0.0404787	-0.0479467	0.0990096	0.423947	0.332804
	Promoter	APOBEC3F	0.600925	0.602421	0.514585	0.50004	0.579072	0.536438	-0.0943605	-0.0439179	0.0504426	0.0290313	0.18492	0.138051
	Promoter	APOBEC3G	0.439748	0.467268	0.46094	0.450428	0.355032	0.515589	0.00217593	-0.0181977	-0.0203737	0.999413	0.960263	0.950612
	Promoter	APOBEC3H	0.701529	0.630831	0.784519	0.713191	0.753591	0.666554	0.082675	0.0438926	-0.0387824	0.397463	0.724107	0.772741
	Promoter	APOBEC4	0.639864	0.683058	0.74074	0.722174	0.622901	0.665743	0.0699958	-0.017139	-0.0871348	0.143232	0.800508	0.0866121
	Promoter	APOC1	0.429981	0.466029	0.540692	0.3652	0.470456	0.474103	0.00494121	0.0242748	0.0193336	0.99749	0.942247	0.962701
	Promoter	APOC1P1	0.543665	0.547939	0.608168	0.533644	0.680764	0.580693	0.0251037	0.0849262	0.0598225	0.879832	0.349419	0.541745
	Promoter	APOC2	0.660174	0.622734	0.811404	0.765797	0.816446	0.789923	0.147146	0.161731	0.0145843	0.0231415	0.0178046	0.852822
	Promoter	APOC3	0.506533	0.444792	0.68461	0.55184	0.778983	0.679268	0.142562	0.253463	0.110901	0.265552	0.0779311	0.394039
	Promoter	APOC4	0.724119	0.7733	0.794405	0.846477	0.874464	0.815029	0.0717321	0.0960371	0.024305	0.286112	0.164344	0.810663
	Promoter	APOD	0.570864	0.655261	0.564092	0.593193	0.539342	0.704129	-0.0344203	0.00867321	0.0430935	0.898028	0.992957	0.847664
	chr19:45411720-45412600	APOE	0.698213	0.74123	0.862068	0.852514	0.864459	0.814497	0.13757	0.119756	-0.0178132	0.0301303	0.0436189	0.803032
	Promoter	APOF	0.814382	0.855063	0.830478	0.851593	0.832571	0.853216	0.00631354	0.00817136	0.00185781	0.950017	0.918596	0.995499
	Promoter	APOH	0.866935	0.664612	0.749759	0.744025	0.666333	0.77433	-0.0188812	-0.045442	-0.0265608	0.978007	0.883038	0.957254
	Promoter	APOL1	0.441384	0.57013	0.495771	0.433849	0.496801	0.515919	-0.0409468	0.000602944	0.0415498	0.782412	0.999942	0.777193
	Promoter	APOL2	0.30836	0.356559	0.356144	0.357276	0.343988	0.350554	0.0242502	0.0148112	-0.00943902	0.52023	0.756924	0.887358
	Promoter	APOL3	0.542399	0.555425	0.616	0.646161	0.635494	0.575279	0.0821688	0.0564747	-0.0256941	0.118597	0.255021	0.667912
	Promoter	APOL4	0.558614	0.531809	0.619868	0.565859	0.707861	0.628179	0.0476515	0.122808	0.0751567	0.544355	0.111842	0.29804
	Promoter	APOL6	0.256579	0.429123	0.321367	0.359247	0.328301	0.353623	-0.00254378	-0.00188903	0.000654748	0.999328	0.999629	0.999955
	chr12:12876630-12879002	APOLD1	0.149861	0.150907	0.110558	0.0850249	0.0972097	0.0874073	-0.0525926	-0.0580754	-0.00548282	0.036565	0.0279902	0.880642
	chr12:12939713-12940391	APOLD1	0.167327	0.302888	0.143299	0.200021	0.10263	0.150744	-0.0634473	-0.10842	-0.044973	0.623368	0.333581	0.773961
	Promoter	APOM	0.590404	0.603411	0.712587	0.750807	0.718086	0.719767	0.134789	0.122019	-0.0127703	0.00785124	0.0104424	0.742197
	chrX:23925590-23926315	APOO	0.39057	0.356163	0.380237	0.195349	0.416963	0.43622	-0.0855733	0.0532251	0.138798	0.5724	0.78557	0.310074
	Promoter	APOOL	0.524265	0.423288	0.52722	0.179156	0.523571	0.542868	-0.120588	0.0594431	0.180031	0.721581	0.917438	0.522816
	chr21:27541893-27543524	APP	0.123639	0.106067	0.100686	0.0806813	0.104728	0.098501	-0.0241694	-0.013239	0.0109304	0.223801	0.536124	0.636471
	chr17:58603022-58603710	APPBP2	0.189203	0.156222	0.0992192	0.0630449	0.0612527	0.0800435	-0.0915801	-0.102064	-0.010484	0.0470381	0.0353274	0.88105
	chr3:57261455-57262598	APPL1	0.164635	0.130863	0.148947	0.100084	0.104478	0.109474	-0.0232331	-0.0407728	-0.0175397	0.648863	0.346518	0.7697
	chr12:105629690-105630099	APPL2	0.0755036	0.0630057	0.0588965	0.044871	0.0293517	0.0434096	-0.0173708	-0.032874	-0.0155031	0.305905	0.0820221	0.364875
	chr16:88877712-88878936	APRT	0.128747	0.0930125	0.0879365	0.0725452	0.0538544	0.0770571	-0.030639	-0.0454241	-0.0147851	0.352469	0.17442	0.729075
	chr9:33001216-33001668	APTX	0.0774789	0.0861237	0.0772629	0.0471741	0.0415213	0.0319145	-0.0195828	-0.0450834	-0.0255006	0.419171	0.08558	0.281118
	Promoter	AQP1	0.417562	0.518891	0.370293	0.58035	0.600225	0.539533	0.00709501	0.101653	0.0945577	0.99714	0.609317	0.645603
	Promoter	AQP10	0.578908	0.468841	0.575953	0.490909	0.677001	0.569816	0.00955659	0.0995347	0.0899781	0.990283	0.448854	0.504939
	chr11:77300360-77301391	AQP11	0.167084	0.121922	0.105064	0.0749911	0.0746546	0.0883473	-0.0544752	-0.0630019	-0.00852668	0.185278	0.136258	0.927869
	Promoter	AQP12A	0.620133	0.630978	0.727016	0.667169	0.727945	0.719682	0.0715374	0.0982578	0.0267204	0.126174	0.0588718	0.592994
	Promoter	AQP12B	0.569673	0.531405	0.63192	0.594414	0.645213	0.617396	0.0626275	0.0807654	0.0181379	0.16252	0.0916851	0.761931
	chr12:50349079-50349525	AQP2	0.468224	0.435235	0.545604	0.538287	0.618171	0.472565	0.0902159	0.0936385	0.00342259	0.414076	0.39366	0.998268
	chr9:33447446-33447824	AQP3	0.353214	0.230189	0.240884	0.206079	0.247949	0.226889	-0.0682201	-0.0542822	0.0139379	0.489911	0.612848	0.96292
	chr18:24443200-24443458	AQP4	0.220682	0.196392	0.171841	0.149365	0.139901	0.161685	-0.0479339	-0.0577438	-0.00980988	0.115945	0.07447	0.82695
	chr12:50354839-50356163	AQP5	0.294041	0.424273	0.432114	0.447404	0.37397	0.348614	0.0806024	0.00213525	-0.0784671	0.414116	0.999155	0.428946
	Promoter	AQP6	0.659379	0.536841	0.707994	0.692177	0.788059	0.684311	0.101975	0.138075	0.0360996	0.388799	0.237691	0.854743
	Promoter	AQP7	0.852561	0.763448	0.863936	0.891179	0.844366	0.775438	0.069553	0.00189717	-0.0676559	0.417261	0.999114	0.432554
	Promoter	AQP7P1	0.707847	0.719118	0.788285	0.71783	0.773531	0.762966	0.0395751	0.0547661	0.015191	0.466957	0.293389	0.869466
	Promoter	AQP7P2	0.645171	0.712495	0.759966	0.541881	0.731323	0.748237	-0.02791	0.060947	0.088857	0.952762	0.80437	0.650756
	Promoter	AQP8	0.666384	0.606025	0.629159	0.758904	0.740659	0.687467	0.0578271	0.0778587	0.0200316	0.662621	0.507536	0.945654
	Promoter	AQP9	0.697932	0.715582	0.838943	0.74206	0.864578	0.788302	0.0837449	0.119684	0.0359388	0.35563	0.190214	0.776879
	chr15:35261686-35262124	AQR	0.113775	0.0929601	0.0657339	0.0525277	0.0432449	0.0618544	-0.0442367	-0.0508179	-0.00658118	0.0777347	0.0548901	0.866739
	chrX:66763684-66764077	AR	0.424187	0.2849	0.26182	0.258157	0.249322	0.365111	-0.0945554	-0.0473271	0.0472283	0.494739	0.810545	0.811207
	chrX:66766037-66766279	AR	0.525669	0.483576	0.545829	0.394331	0.541414	0.569226	-0.0345421	0.0506974	0.0852395	0.863124	0.740344	0.482223
	chrX:47420402-47421099	ARAF	0.320077	0.229526	0.318123	0.128364	0.330192	0.365536	-0.0515578	0.0730625	0.12462	0.833802	0.708329	0.4318
	chr11:72408050-72408513	ARAP1	0.591909	0.537812	0.763313	0.599723	0.806705	0.824752	0.116658	0.250868	0.134211	0.354796	0.0756658	0.283617
	chr11:72437676-72438005	ARAP1	0.634249	0.666978	0.822478	0.833839	0.899655	0.863769	0.177545	0.231099	0.0535535	0.00651146	0.00302861	0.151068
	chr11:72463092-72463717	ARAP1	0.198111	0.115549	0.116882	0.089506	0.0931283	0.0786599	-0.0536356	-0.0709357	-0.0173001	0.409793	0.265711	0.885033
	chr4:36245631-36246389	ARAP2	0.153338	0.132806	0.0647092	0.0662085	0.0452774	0.0620213	-0.0776132	-0.0894227	-0.0118095	0.0114374	0.00762511	0.581414
	Promoter	ARAP3	0.391309	0.32771	0.258117	0.244189	0.304106	0.307771	-0.108356	-0.053571	0.0547853	0.0535123	0.256014	0.245876
	chr8:143694430-143696166	ARC	0.245124	0.293031	0.272173	0.244183	0.186052	0.258653	-0.0108993	-0.0467253	-0.035826	0.954727	0.506063	0.645976
	chr11:118443087-118443631	ARCN1	0.139345	0.0620876	0.0626481	0.0375062	0.0441588	0.0619438	-0.0506394	-0.0476652	0.00297415	0.409252	0.442724	0.995785
	chr4:75480462-75480916	AREG	0.234966	0.231992	0.136626	0.0884031	0.0944573	0.121151	-0.120964	-0.125675	-0.00471043	0.0256318	0.0230794	0.976389
	chr1:228269729-228271501	ARF1	0.192041	0.139066	0.0742298	0.0647564	0.0543117	0.0672107	-0.0960602	-0.104792	-0.00873196	0.0477987	0.0380196	0.922989
	chr12:49350839-49351387	ARF3	0.268625	0.182069	0.124098	0.101411	0.095033	0.103988	-0.112592	-0.125836	-0.0132441	0.10715	0.0822719	0.93234
	chr3:57583020-57583611	ARF4	0.0953046	0.13706	0.0652986	0.0499336	0.0366288	0.0509747	-0.0585665	-0.0723808	-0.0138143	0.107	0.0640546	0.76813
	chr7:127227758-127229039	ARF5	0.244144	0.210916	0.186797	0.171853	0.161631	0.182785	-0.0482046	-0.055322	-0.00711737	0.131471	0.0958276	0.912554
	chr14:50359340-50360797	ARF6	0.214392	0.176148	0.115919	0.0886649	0.0879508	0.104978	-0.0929781	-0.098806	-0.00582797	0.0397952	0.0338407	0.956617
	chr20:61903907-61904701	ARFGAP1	0.137731	0.0977374	0.0701093	0.0529602	0.0573894	0.0629763	-0.0561993	-0.0575512	-0.00135193	0.101591	0.096059	0.996867
	chr20:61915934-61916290	ARFGAP1	0.669895	0.834031	0.789491	0.849184	0.892798	0.805943	0.0673745	0.0974074	0.0300329	0.704868	0.519147	0.926443
	chr20:61917499-61917768	ARFGAP1	0.722702	0.823542	0.932919	0.930517	0.963486	0.920152	0.158596	0.168696	0.0101003	0.0761077	0.0652839	0.972644
	chr20:61919024-61919803	ARFGAP1	0.597325	0.719484	0.703355	0.750303	0.734037	0.757686	0.0684247	0.0874574	0.0190328	0.502663	0.367398	0.935905
	chr11:47198027-47198885	ARFGAP2	0.26926	0.266498	0.246955	0.178011	0.215737	0.204367	-0.055396	-0.0578267	-0.00243069	0.272953	0.253028	0.996017
	chr22:43252653-43253667	ARFGAP3	0.148062	0.111595	0.0750475	0.0693158	0.0540577	0.0922604	-0.0576469	-0.0566695	0.00097737	0.147641	0.153164	0.998881
	chr8:68255129-68256274	ARFGEF1	0.239353	0.185063	0.171358	0.129007	0.107333	0.109939	-0.0620259	-0.103572	-0.0415463	0.216144	0.0689835	0.414618
	chr20:47538163-47538672	ARFGEF2	0.239512	0.149144	0.135092	0.086324	0.0834081	0.099131	-0.0836203	-0.103059	-0.0194384	0.265437	0.178285	0.894498
	chr4:153700539-153701491	ARFIP1	0.0961817	0.0674666	0.0598022	0.0400651	0.0242562	0.0398002	-0.0318905	-0.0497959	-0.0179054	0.248184	0.0972227	0.553043
	chr11:6502423-6502927	ARFIP2	0.165598	0.0997804	0.0814897	0.0504312	0.0517955	0.0586424	-0.0667289	-0.0774705	-0.0107415	0.210405	0.155318	0.932627
	chr20:62338659-62340274	ARFRP1	0.191287	0.128622	0.0999917	0.0758445	0.0749567	0.102706	-0.0720366	-0.0711232	0.000913452	0.17854	0.183241	0.999477
	Promoter	ARG1	0.677326	0.720949	0.675647	0.72027	0.693113	0.68963	-0.00117914	-0.00776585	-0.00658671	0.998824	0.951035	0.964362
	chr14:68086277-68086957	ARG2	0.19004	0.161925	0.134821	0.0793449	0.110581	0.0856637	-0.0688995	-0.0778601	-0.00896053	0.16551	0.126997	0.943641
	Promoter	ARGFX	0.682956	0.660118	0.70494	0.741298	0.75395	0.765007	0.0515821	0.0879419	0.0363598	0.126676	0.0335885	0.256822
	Promoter	ARGFXP2	0.868564	0.712118	0.805445	0.86538	0.79894	0.903932	0.0450714	0.061095	0.0160235	0.849933	0.751102	0.978662
	chr13:107219926-107220664	ARGLU1	0.173683	0.143025	0.0936001	0.0708696	0.120582	0.0814769	-0.0761192	-0.0573246	0.0187946	0.0831759	0.158706	0.706714
	chr11:46721979-46722428	ARHGAP1	0.117973	0.10845	0.0959073	0.0332326	0.0820743	0.0750841	-0.0486413	-0.0346321	0.0140092	0.291214	0.472733	0.859384
	chr4:148652848-148653918	ARHGAP10	0.15395	0.103817	0.0879608	0.0698752	0.0644298	0.0777147	-0.0499657	-0.0578114	-0.00784572	0.211821	0.157605	0.936137
	chr15:32907658-32907950	ARHGAP11A	NA	0.0942241	0.069127	0.062129	0.00429221	0.0394596	NA	NA	NA	NA	NA	NA
	chr15:30918312-30918565	ARHGAP11B	0.083959	0.0787239	0.0954568	0.0736468	0.0798356	0.0703611	0.00321035	-0.00624313	-0.00945349	0.945149	0.81639	0.650745
	chr10:32216901-32217102	ARHGAP12	0.246939	0.247859	0.174089	0.16673	0.137707	0.164259	-0.0769897	-0.0964157	-0.0194261	0.0130406	0.00685111	0.331033
	chr10:32217353-32218392	ARHGAP12	0.237975	0.166936	0.115142	0.0891865	0.0896861	0.117839	-0.100291	-0.0986927	0.00159791	0.109018	0.113127	0.998705
	Promoter	ARHGAP15	0.532398	0.359253	0.499732	0.517133	0.537625	0.320582	0.0626068	-0.0167221	-0.0793289	0.853265	0.988166	0.781069
	chr16:25026067-25026538	ARHGAP17	0.175417	0.121624	0.107092	0.0748532	0.0696943	0.0794932	-0.0575479	-0.0739266	-0.0163787	0.213204	0.126373	0.814426
	Promoter	ARHGAP18	0.177049	0.187037	0.165422	0.0988555	0.189662	0.138025	-0.0499046	-0.0181996	0.031705	0.428264	0.865128	0.668996
	chr10:99051934-99052490	ARHGAP19	0.0566059	0.134984	0.0928229	0.0683147	0.0537007	0.0644082	-0.0152262	-0.0367406	-0.0215144	0.897825	0.583061	0.812303
	chr11:110581839-110583883	ARHGAP20	0.169699	0.203628	0.1046	0.120979	0.0709297	0.0897694	-0.0738741	-0.106314	-0.0324399	0.0465344	0.0173372	0.286475
	chr10:25011963-25013816	ARHGAP21	0.189691	0.143406	0.0855572	0.0661694	0.0666356	0.0728197	-0.090685	-0.0968207	-0.00613564	0.0438806	0.0369037	0.953206
	chr10:49658224-49659201	ARHGAP22	0.680582	0.825186	0.843709	0.877717	0.866796	0.843833	0.107829	0.10243	-0.00539862	0.32184	0.348497	0.995748
	chr10:49674243-49674776	ARHGAP22	0.271318	0.443737	0.646848	0.225814	0.334871	0.73166	0.0788034	0.175738	0.0969349	0.946187	0.77364	0.920432
	chr10:49687661-49687870	ARHGAP22	0.72331	0.802031	0.823557	0.906263	0.817131	0.824752	0.10224	0.0582706	-0.0439689	0.219278	0.508401	0.655794
	chr10:49731448-49732638	ARHGAP22	0.178447	0.165104	0.237837	0.155898	0.206325	0.146556	0.0250919	0.00466523	-0.0204267	0.829699	0.993159	0.881327
	chr10:49812852-49813352	ARHGAP22	0.150311	0.193422	0.222262	0.276087	0.20991	0.222465	0.0773084	0.044321	-0.0329875	0.142537	0.388601	0.551528
	chr17:36621138-36621406	ARHGAP23	0.295755	0.495391	0.339829	0.381795	0.462131	0.679857	-0.034761	0.175421	0.210182	0.956734	0.428549	0.331173
	chr17:36633823-36634177	ARHGAP23	0.852986	0.844827	0.868333	0.892882	0.934599	0.884826	0.0317013	0.0608057	0.0291043	0.450504	0.147984	0.498018
	chr17:36665988-36667234	ARHGAP23	0.464853	0.674778	0.597217	0.532383	0.57512	0.345601	-0.00501552	-0.109455	-0.10444	0.999176	0.706026	0.726103
	Promoter	ARHGAP24	0.382532	0.433605	0.372786	0.408662	0.384037	0.411523	-0.0173451	-0.0102891	0.00705602	0.818889	0.929197	0.965614
	Promoter	ARHGAP25	0.557803	0.505144	0.375007	0.663769	0.61811	0.452646	-0.0120852	0.00390466	0.0159899	0.99576	0.999556	0.992597
	chr5:142149599-142150832	ARHGAP26	0.134649	0.0955597	0.0597406	0.0461159	0.0454066	0.0513275	-0.0621763	-0.0667375	-0.00456115	0.0708792	0.0593302	0.961907
	chr17:43472527-43474343	ARHGAP27	0.568321	0.708642	0.653929	0.640506	0.641157	0.758635	0.00873573	0.0614144	0.0526787	0.99255	0.718497	0.778674
	chr17:43483097-43483454	ARHGAP27	0.59411	0.648485	0.704521	0.72803	0.793058	0.798321	0.0949777	0.174392	0.0794142	0.0592285	0.0113539	0.0920876
	Promoter	ARHGAP28	0.879498	0.92132	0.854845	0.899179	0.876596	0.971063	-0.0233972	0.02342	0.0468171	0.872202	0.871979	0.615876
	chr1:94702690-94703344	ARHGAP29	0.288926	0.2562	0.199561	0.151073	0.155874	0.163127	-0.0972459	-0.113062	-0.0158165	0.0545138	0.0367434	0.801899
	Promoter	ARHGAP30	0.563017	0.70949	0.685496	0.787991	0.742825	0.518523	0.10049	-0.00557962	-0.10607	0.698586	0.99875	0.673941
	chrX:153191469-153191740	ARHGAP4	0.664062	0.73822	0.412206	0.642857	0.565863	0.514296	-0.17361	-0.161062	0.0125481	0.333812	0.373486	0.991571
	chr14:32545276-32547141	ARHGAP5	0.166428	0.138574	0.166309	0.0949153	0.17094	0.0939906	-0.0218887	-0.0200357	0.00185301	0.879324	0.897182	0.999038
	chrX:11156942-11157564	ARHGAP6	0.575732	0.616681	0.730275	0.801444	0.847378	0.789474	0.169653	0.22222	0.0525665	0.0513454	0.0249921	0.493391
	chrX:11445527-11446182	ARHGAP6	0.389754	0.330143	0.321281	0.46258	0.411768	0.406367	0.0319823	0.0491194	0.0171371	0.871875	0.73705	0.960129
	chrX:11682333-11684544	ARHGAP6	0.343324	0.388193	0.34168	0.232012	0.453716	0.430909	-0.0789128	0.0765535	0.155466	0.370384	0.386778	0.100223
	chr22:45182016-45182223	ARHGAP8	0.696556	0.752972	0.689502	0.751613	0.778216	0.723276	-0.00420712	0.0259821	0.0301892	0.994208	0.813184	0.761204
	chr12:57869075-57870182	ARHGAP9	0.320941	0.487208	0.308739	0.264715	0.281545	0.347821	-0.117347	-0.0893912	0.0279562	0.38489	0.535198	0.928492
	chr17:79826700-79827675	ARHGDIA	0.349569	0.435477	0.544453	0.578382	0.478643	0.657123	0.168895	0.17536	0.00646526	0.245732	0.22927	0.996586
	chr17:79828636-79830135	ARHGDIA	0.188244	0.166706	0.106649	0.0876851	0.0776276	0.0833547	-0.0803081	-0.0969838	-0.0166758	0.0137003	0.00799893	0.445886
	Promoter	ARHGDIB	0.473613	0.355339	0.397915	0.383957	0.403578	0.260253	-0.0235405	-0.0825605	-0.05902	0.949457	0.58377	0.741331
	chr16:330060-330994	ARHGDIG	0.160662	0.138085	0.132476	0.0705207	0.075888	0.0754809	-0.0478755	-0.0736894	-0.0258139	0.315731	0.138504	0.646741
	chr16:332514-332760	ARHGDIG	0.727729	0.666075	0.879769	0.776848	0.883772	0.837526	0.131406	0.163747	0.0323404	0.167673	0.102992	0.822268
	chr19:42386865-42387485	ARHGEF1	0.0554562	0.196687	0.163618	0.18118	0.197888	0.0938464	0.0463272	0.0197955	-0.0265317	0.808659	0.959706	0.929526
	chr19:42388144-42388723	ARHGEF1	0.221131	0.182347	0.141149	0.0928953	0.120287	0.121692	-0.0847166	-0.0807496	0.00396698	0.0868897	0.0974189	0.986577
	chr19:42408315-42408535	ARHGEF1	0.405683	0.82763	0.800229	0.861442	0.595617	0.774409	0.214179	0.0683563	-0.145823	0.560019	0.931842	0.742997
	chr8:1771361-1772760	ARHGEF10	0.233503	0.165998	0.140784	0.108668	0.11016	0.160528	-0.0750238	-0.0644061	0.0106177	0.250097	0.323882	0.95581
	chr8:1779620-1779821	ARHGEF10	0.75306	0.811466	0.778293	0.746338	0.812903	0.770093	-0.0199478	0.00923497	0.0291828	0.821672	0.956614	0.675343
	chr8:1797406-1798775	ARHGEF10	0.420627	0.494294	0.718601	0.704093	0.729172	0.687039	0.253887	0.250645	-0.00324146	0.011173	0.011589	0.995329
	chr8:1821602-1821914	ARHGEF10	0.873912	0.793914	0.902563	0.667963	0.958716	0.925341	-0.0486501	0.108115	0.156765	0.886801	0.596648	0.393352
	chr8:1830748-1831008	ARHGEF10	0.674019	0.653426	0.810287	0.724404	0.812565	0.785069	0.103623	0.135094	0.0314712	0.137752	0.0740873	0.711444
	chr8:1892235-1892447	ARHGEF10	0.34299	0.386847	0.543008	0.512953	0.576706	0.507443	0.163062	0.177156	0.014094	0.0394475	0.0316035	0.919653
	chr8:1893696-1894083	ARHGEF10	0.68815	0.62032	0.807116	0.781508	0.79622	0.818776	0.140077	0.153263	0.0131856	0.0407437	0.0320461	0.90799
	chr1:17865863-17866630	ARHGEF10L	0.301166	0.354473	0.213186	0.125407	0.132876	0.205446	-0.158523	-0.158658	-0.000135669	0.105464	0.105255	0.999996
	chr1:17949452-17949670	ARHGEF10L	0.774111	0.767626	0.882876	0.88446	0.918689	0.842254	0.112799	0.109602	-0.00319703	0.0728894	0.0782333	0.994284
	chr1:18023481-18023792	ARHGEF10L	0.836516	0.832415	0.949569	0.957259	0.964748	0.952782	0.118949	0.1243	0.00535096	0.000641768	0.000564487	0.684472
	chr1:157015149-157016229	ARHGEF11	0.244546	0.242094	0.182031	0.15811	0.165368	0.175437	-0.0732493	-0.072917	0.000332332	0.0128161	0.0129822	0.999463
	chr11:120206460-120207649	ARHGEF12	0.186495	0.221929	0.0808188	0.0655624	0.067282	0.0662635	-0.131022	-0.137439	-0.00641785	0.00746335	0.00650166	0.915072
	Promoter	ARHGEF15	0.469488	0.467613	0.412352	0.550578	0.601197	0.565595	0.0129144	0.114846	0.101931	0.973528	0.265678	0.324204
	chr1:3370905-3371683	ARHGEF16	0.19284	0.204229	0.125878	0.0990217	0.0909447	0.10605	-0.0860847	-0.100037	-0.0139526	0.0156042	0.0101946	0.605779
	chr1:3394701-3395191	ARHGEF16	0.430882	0.426328	0.640648	0.75503	0.813745	0.735478	0.269234	0.346007	0.0767725	0.0355691	0.0179009	0.461953
	chr11:73018452-73020563	ARHGEF17	0.175833	0.0956913	0.0848516	0.0535465	0.0512775	0.0716226	-0.0665631	-0.0743122	-0.00774901	0.297558	0.245678	0.97512
	chr11:73053648-73054302	ARHGEF17	0.465825	0.71867	0.612955	0.629045	0.389043	0.692883	0.0287521	-0.0512848	-0.0800369	0.98278	0.946895	0.878507
	chr11:73073118-73073733	ARHGEF17	0.644546	0.685232	0.716101	0.660053	0.799442	0.793738	0.0231876	0.131701	0.108513	0.719791	0.0379352	0.0626969
	chr19:7459779-7460376	ARHGEF18	0.216975	0.172874	0.0807663	0.0543814	0.0646333	0.0717742	-0.127351	-0.126721	0.000629917	0.0187406	0.0190012	0.999513
	chr19:7504923-7505186	ARHGEF18	0.73425	0.746456	0.873902	0.85705	0.943463	0.888664	0.125123	0.175711	0.0505876	0.0275386	0.0106635	0.234034
	chr19:7528611-7528817	ARHGEF18	0.794676	0.891719	0.935847	0.949028	0.968202	0.950974	0.0992404	0.11639	0.01715	0.176111	0.124966	0.909145
	chr19:7531810-7532669	ARHGEF18	0.788854	0.859648	0.897164	0.901426	0.905342	0.900693	0.0750437	0.0787662	0.00372247	0.156558	0.141053	0.990995
	chr1:16532917-16534580	ARHGEF19	0.350058	0.340536	0.342884	0.316048	0.409641	0.379289	-0.0158306	0.0491681	0.0649987	0.660628	0.122382	0.0626718
	chr1:155920651-155920898	ARHGEF2	0.615811	0.787845	0.853774	0.874801	0.892315	0.863794	0.16246	0.176227	0.0137671	0.205099	0.174206	0.980019
	chr1:155947678-155948490	ARHGEF2	0.186385	0.111581	0.0721038	0.0675371	0.0506278	0.0624313	-0.0791626	-0.0924535	-0.0132908	0.160528	0.114047	0.906491
	chr3:56835650-56836210	ARHGEF3	0.175462	0.110095	0.107107	0.0842222	0.087301	0.0925095	-0.0471142	-0.0528735	-0.0057593	0.350886	0.292095	0.97768
	chr3:57112567-57113908	ARHGEF3	0.176092	0.126548	0.142346	0.0837161	0.104843	0.137352	-0.0382887	-0.0302224	0.00806636	0.564599	0.683104	0.969812
	chr2:131673686-131674150	ARHGEF4	0.335584	0.391641	0.328284	0.429354	0.491129	0.419404	0.0152065	0.0916538	0.0764473	0.960046	0.354442	0.453581
	chr2:131720819-131721867	ARHGEF4	0.220407	0.299828	0.192348	0.101267	0.173434	0.173979	-0.11331	-0.0864108	0.0268991	0.199676	0.323489	0.856064
	chr2:131792237-131793189	ARHGEF4	0.32618	0.259695	0.303386	0.396567	0.308259	0.311868	0.0570388	0.0171261	-0.0399127	0.52061	0.930367	0.700926
	chr2:131797362-131798088	ARHGEF4	0.694344	0.617219	0.541039	0.782927	0.79727	0.514816	0.00620124	0.000261126	-0.00594012	0.999119	0.999998	0.999191
	Promoter	ARHGEF5	0.673245	0.708023	0.807756	0.73333	0.770348	0.757352	0.079909	0.0732161	-0.00669287	0.190237	0.225514	0.978958
	Promoter	ARHGEF5L	0.540038	0.578554	0.64707	0.574794	0.618588	0.616792	0.0516359	0.0583937	0.00675782	0.390287	0.32508	0.977906
	chrX:135849030-135850178	ARHGEF6	0.419472	0.343149	0.418623	0.348104	0.407103	0.484865	0.00205282	0.0646737	0.0626209	0.999173	0.520332	0.537999
	chr13:111805638-111806531	ARHGEF7	0.206556	0.145059	0.105253	0.0653414	0.0680256	0.0793417	-0.0905107	-0.102124	-0.0116135	0.113722	0.0855854	0.924109
	chr13:111906741-111907579	ARHGEF7	0.793041	0.82593	0.88761	0.906885	0.868742	0.86102	0.0877621	0.0553961	-0.032366	0.0236579	0.0788069	0.250185
	chr13:111935411-111935682	ARHGEF7	0.682643	0.67732	0.8106	0.875097	0.799178	0.861597	0.162867	0.150406	-0.012461	0.0427546	0.0526009	0.93969
	chrX:62974713-62975218	ARHGEF9	0.503231	0.439605	0.46309	0.250084	0.424562	0.475726	-0.114831	-0.0212741	0.093557	0.51474	0.971909	0.62362
	chr1:27021833-27024101	ARID1A	0.310395	0.297119	0.186904	0.123943	0.161112	0.153314	-0.148333	-0.146544	0.00178897	0.0227547	0.0235279	0.997485
	chr6:157342060-157343075	ARID1B	0.236926	0.151968	0.100914	0.0817512	0.0558069	0.0908672	-0.103114	-0.12111	-0.0179955	0.143839	0.0999341	0.88978
	chr12:46120726-46124104	ARID2	0.162588	0.218189	0.120468	0.0968798	0.096431	0.100278	-0.0817151	-0.0920344	-0.0103193	0.0896768	0.0670092	0.911042
	chr19:924788-925001	ARID3A	0.250905	0.184886	0.255681	0.220717	0.154648	0.255353	0.0203033	-0.0128958	-0.0331991	0.91918	0.966011	0.806241
	chr19:925120-926816	ARID3A	0.158223	0.117083	0.096921	0.0712902	0.0599426	0.0841931	-0.0535475	-0.0655853	-0.0120377	0.179793	0.115895	0.856619
	chr19:929514-929839	ARID3A	0.801986	0.724049	0.879889	0.757642	0.889671	0.880325	0.055748	0.12198	0.0662324	0.65641	0.246152	0.568596
	chr19:932598-932845	ARID3A	0.450422	0.216961	0.263107	0.25038	0.567157	0.339727	-0.0769481	0.119751	0.196699	0.840734	0.677307	0.41454
	chr19:939595-939816	ARID3A	0.85602	0.778331	0.81306	0.541239	0.789244	0.847897	-0.140026	0.00139512	0.141421	0.53518	0.999923	0.529759
	chr19:940723-942490	ARID3A	0.519153	0.746512	0.510845	0.519291	0.593249	0.574183	-0.117765	-0.0491169	0.0686478	0.501275	0.864457	0.761623
	chr19:947547-947981	ARID3A	0.641361	0.58813	0.751596	0.765746	0.852522	0.64514	0.143925	0.134086	-0.00983986	0.356855	0.395013	0.993084
	chr19:950020-950370	ARID3A	0.541314	0.677344	0.856542	0.792709	0.830206	0.769878	0.215296	0.190713	-0.0245833	0.0930255	0.123221	0.928354
	chr15:74833241-74833961	ARID3B	0.166002	0.127451	0.105038	0.0691197	0.080012	0.0667136	-0.0596478	-0.0733638	-0.013716	0.144037	0.0897094	0.821218
	chr9:34623512-34624081	ARID3C	0.509675	0.512997	0.367314	0.603768	0.630665	0.37702	-0.0257948	-0.00749278	0.018302	0.981975	0.998458	0.990857
	chr9:34628795-34629061	ARID3C	0.207142	0.159737	0.230177	0.208944	0.170346	0.214371	0.0361213	0.00891873	-0.0272025	0.485702	0.945835	0.636738
	chr14:58764507-58764961	ARID4A	0.132712	0.103748	0.0676112	0.052519	0.0569159	0.059435	-0.0581652	-0.0600549	-0.00188961	0.0450497	0.0414193	0.989093
	chr14:58765173-58766386	ARID4A	0.123399	0.132667	0.0683822	0.0674102	0.0610308	0.0639338	-0.0601368	-0.0655507	-0.00541393	0.00133608	0.00105241	0.460875
	chr1:235490338-235492160	ARID4B	0.180612	0.190778	0.101178	0.0566695	0.0643299	0.075466	-0.106771	-0.115797	-0.00902604	0.0232124	0.0185378	0.889371
	chr2:97202313-97203787	ARID5A	0.273449	0.288923	0.171634	0.150488	0.0978594	0.106944	-0.120126	-0.178784	-0.0586587	0.00368399	0.00117817	0.0282355
	chr2:97215788-97216225	ARID5A	0.55005	0.483988	0.768597	0.631402	0.813407	0.807324	0.18298	0.293346	0.110366	0.117965	0.0363937	0.316993
	chr10:63662886-63663299	ARID5B	0.249621	0.210786	0.144158	0.110643	0.0834783	0.110367	-0.102803	-0.133281	-0.0304781	0.0450951	0.0224097	0.490177
	chr15:72766260-72767693	ARIH1	0.216485	0.17985	0.0860418	0.0583374	0.0640032	0.0680279	-0.125978	-0.132152	-0.00617412	0.0138713	0.0121137	0.943504
	chr3:48955810-48956938	ARIH2	0.165186	0.15478	0.115607	0.0816266	0.0841937	0.0888233	-0.0613658	-0.0734743	-0.0121086	0.0495249	0.0307272	0.714461
	chr12:101801047-101802153	ARL1	0.118012	0.100039	0.0851927	0.0621344	0.0485969	0.0569889	-0.0353623	-0.0562329	-0.0208706	0.126869	0.0405118	0.344865
	chr5:175792355-175793505	ARL10	0.248904	0.190793	0.181433	0.117186	0.149275	0.177555	-0.0705392	-0.056434	0.0141052	0.284006	0.399951	0.925711
	Promoter	ARL11	0.355775	0.338652	0.472416	0.440928	0.46997	0.374057	0.109459	0.0747997	-0.0346589	0.15247	0.312603	0.713656
	Promoter	ARL13A	0.513043	0.411379	0.531316	0.506592	0.438971	0.510983	0.0567433	0.0127661	-0.0439771	0.579377	0.967496	0.70381
	chr3:93698763-93699433	ARL13B	0.121644	0.0975301	0.114393	0.0986857	0.0907883	0.104417	-0.0030478	-0.0119845	-0.00893666	0.970447	0.665659	0.786677
	Promoter	ARL14	0.808954	0.719932	0.733236	0.762225	0.753722	0.770594	-0.0167126	-0.00228473	0.0144279	0.906004	0.998095	0.928497
	chr5:53605932-53606798	ARL15	0.158001	0.132223	0.140764	0.0935013	0.102688	0.0928645	-0.0279791	-0.0473356	-0.0193565	0.506157	0.23305	0.694319
	chr17:79650194-79651447	ARL16	0.177752	0.137479	0.0884665	0.0724479	0.0830452	0.0780586	-0.0771585	-0.0770638	9.47282e-05	0.0455228	0.0456692	0.999984
	chr17:44438565-44439569	ARL17A	0.123532	0.0869342	0.100884	0.0665732	0.0925652	0.0898109	-0.0215047	-0.0140451	0.00745964	0.601785	0.788045	0.931298
	chr17:44656490-44657494	ARL17A	0.14374	0.073364	0.119581	0.0948077	0.0542543	0.110851	-0.00135762	-0.0259995	-0.0246419	0.999305	0.790422	0.808231
	chr17:44438565-44439569	ARL17B	0.123532	0.0869342	0.100884	0.0665732	0.0925652	0.0898109	-0.0215047	-0.0140451	0.00745964	0.601785	0.788045	0.931298
	chr11:64781450-64782385	ARL2	0.109929	0.0817733	0.0879619	0.076148	0.0470851	0.0636561	-0.0137962	-0.0404805	-0.0266843	0.6397	0.126235	0.28775
	chr16:57278758-57279377	ARL2BP	0.154836	0.123867	0.0938068	0.0589602	0.0770167	0.068733	-0.0629683	-0.0664769	-0.00350864	0.0929892	0.0816118	0.982109
	chr10:104473399-104474711	ARL3	0.125702	0.0776433	0.0742137	0.0433269	0.0648709	0.0420927	-0.0429022	-0.0481907	-0.00528847	0.336255	0.278144	0.976033
	chr7:12726156-12727248	ARL4A	0.119689	0.086089	0.0887164	0.0711009	0.0594714	0.0843643	-0.0229803	-0.0309711	-0.0079908	0.511391	0.347642	0.905584
	chr2:235404502-235406541	ARL4C	0.316706	0.231141	0.302035	0.265605	0.325474	0.299802	0.00989611	0.0387146	0.0288185	0.966184	0.63453	0.764095
	chr17:41476220-41476715	ARL4D	0.163644	0.14947	0.0865661	0.0626675	0.0706976	0.0670327	-0.0819399	-0.0876916	-0.00575163	0.0114496	0.00943446	0.875359
	chr17:41477270-41477482	ARL4D	0.592118	0.58867	0.747341	0.562769	0.608532	0.804593	0.064661	0.116169	0.0515077	0.835811	0.597734	0.890203
	chr2:152684475-152685131	ARL5A	0.171722	0.10839	0.107402	0.062723	0.0743261	0.0833491	-0.0549937	-0.0612184	-0.00622469	0.330928	0.277539	0.979314
	chr10:18948113-18948711	ARL5B	0.140783	0.145601	0.067838	0.0638266	0.0510391	0.0732214	-0.0773595	-0.0810616	-0.00370205	0.0077157	0.0067431	0.920404
	chr17:37321482-37322099	ARL5C	0.398761	0.4364	0.356449	0.456463	0.505177	0.399084	-0.0111242	0.0345503	0.0456745	0.982217	0.848229	0.758287
	chr3:97483140-97483618	ARL6	0.118714	0.0884756	0.0679072	0.0592915	0.0556763	0.0657838	-0.0399953	-0.0428647	-0.00286932	0.115692	0.0985072	0.975545
	chr16:18812387-18813399	ARL6IP1	0.244489	0.184186	0.182364	0.12344	0.168774	0.145906	-0.0614355	-0.0569974	0.0044381	0.332051	0.371635	0.991523
	chr12:123464820-123465972	ARL6IP4	0.25452	0.287925	0.151427	0.132379	0.146543	0.132966	-0.129319	-0.131468	-0.00214834	0.00907914	0.00866019	0.99089
	chr3:69134086-69134479	ARL6IP5	0.0842792	0.0674163	0.101649	0.103253	0.105406	0.103047	0.0266032	0.0283785	0.00177532	0.0633095	0.053709	0.965393
	chr2:153573743-153575553	ARL6IP6	0.115195	0.0769719	0.0905708	0.0515257	0.0656215	0.0567109	-0.025035	-0.0349171	-0.00988209	0.572929	0.389969	0.903209
	chr1:202113151-202114143	ARL8A	0.176693	0.130482	0.15912	0.114193	0.104326	0.125902	-0.0169306	-0.0384732	-0.0215426	0.82516	0.449599	0.741027
	chr3:5163838-5164540	ARL8B	0.232536	0.14518	0.137136	0.119524	0.0942349	0.124389	-0.0605284	-0.0795459	-0.0190175	0.37917	0.243024	0.878682
	chr4:57371582-57372022	ARL9	0.227161	0.361275	0.256728	0.375788	0.0950918	0.187997	0.0220404	-0.152673	-0.174713	0.961871	0.295577	0.233023
	chr8:66546058-66546400	ARMC1	0.221793	0.158579	0.129225	0.0799808	0.0898517	0.123736	-0.0855833	-0.0833923	0.00219102	0.181384	0.191128	0.997906
	chr7:102715106-102716015	ARMC10	0.14598	0.0999432	0.0982319	0.0767377	0.0688055	0.0940286	-0.0354767	-0.0415444	-0.00606769	0.39455	0.311313	0.963317
	chr6:109169468-109170103	ARMC2	0.0846577	0.0448614	0.0617604	0.0418279	0.0623686	0.0423994	-0.0129654	-0.0123756	0.000589845	0.80501	0.81967	0.999517
	Promoter	ARMC3	0.164563	0.126834	0.186458	0.287431	0.168799	0.164256	0.0912459	0.0208293	-0.0704166	0.242915	0.888329	0.371444
	chr10:28287447-28288057	ARMC4	0.218158	0.234852	0.110303	0.103619	0.0961919	0.12966	-0.119544	-0.113579	0.00596477	0.00928429	0.0107463	0.923709
	chr16:31469982-31471302	ARMC5	0.146475	0.106153	0.0848066	0.0638252	0.0621748	0.0702378	-0.0519983	-0.0601079	-0.00810963	0.136113	0.0977667	0.906013
	chr16:31475788-31476200	ARMC5	0.747904	0.813209	0.901155	0.903881	0.930367	0.900246	0.121962	0.13475	0.0127885	0.0508685	0.039176	0.90401
	chr19:19143924-19144827	ARMC6	0.151491	0.122592	0.0701692	0.0545483	0.0436472	0.0617787	-0.0746826	-0.0843284	-0.0096458	0.0332768	0.0239168	0.815587
	chr17:73105229-73106667	ARMC7	0.181924	0.178976	0.125805	0.082711	0.0975179	0.0872253	-0.0761919	-0.0880785	-0.0118866	0.0492567	0.033586	0.802669
	chr17:73124915-73125154	ARMC7	0.702522	0.788516	0.773712	0.815808	0.785843	0.823534	0.0492408	0.0591693	0.00992852	0.542458	0.440857	0.969979
	chr3:137906035-137906861	ARMC8	0.112284	0.12272	0.0852485	0.0649486	0.0791225	0.0661422	-0.0424036	-0.0448698	-0.00246616	0.0575727	0.0497852	0.971519
	chr2:232063173-232063616	ARMC9	0.142124	0.0776051	0.071951	0.0501489	0.0523085	0.0442487	-0.0488148	-0.0615861	-0.0127713	0.325822	0.217133	0.895407
	chr2:232114520-232114738	ARMC9	0.695338	0.760864	0.840379	0.84377	0.807241	0.813008	0.113973	0.0820231	-0.0319504	0.048191	0.1085	0.535071
	chr2:232120775-232121067	ARMC9	0.952684	0.7928	0.916918	0.855526	0.969373	0.927588	0.0134796	0.0757384	0.0622587	0.980969	0.599856	0.695013
	chrX:100807793-100808048	ARMCX1	0.857721	0.835805	0.805445	0.790961	0.94616	0.858631	-0.0485602	0.0556326	0.104193	0.484777	0.409347	0.13251
	Promoter	ARMCX2	0.407877	0.471654	0.425262	0.359742	0.396444	0.472341	-0.0472634	-0.005373	0.0418904	0.638932	0.993275	0.695826
	Promoter	ARMCX3	0.39504	0.411803	0.390424	0.374379	0.395938	0.43504	-0.0210195	0.0120679	0.0330874	0.561146	0.805454	0.314565
	chrX:100673191-100673673	ARMCX4	0.394716	0.27188	0.266996	0.340503	0.263425	0.304407	-0.0295484	-0.0493822	-0.0198338	0.88265	0.72237	0.944072
	chrX:100740221-100740601	ARMCX4	0.477784	0.318258	0.429932	0.37819	0.460667	0.471053	0.00603979	0.0678389	0.0617991	0.995741	0.631501	0.676482
	chrX:101854275-101854527	ARMCX5	0.508002	0.443913	0.384011	0.1944	0.384092	0.386966	-0.186752	-0.0904287	0.0963232	0.201651	0.573458	0.539441
	Promoter	ARMCX6	0.374039	0.331946	0.356339	0.316365	0.328003	0.420408	-0.0166405	0.0212127	0.0378533	0.927763	0.886941	0.702996
	Promoter	ARMS2	0.681198	0.626854	0.716329	0.380858	0.733959	0.717093	-0.105432	0.0715005	0.176933	0.750028	0.86999	0.496797
	chr1:150848994-150849265	ARNT	0.228087	0.170396	0.115091	0.0595657	0.0692989	0.109259	-0.111913	-0.109962	0.00195057	0.107439	0.111891	0.99843
	chr15:80696076-80697393	ARNT2	0.25825	0.248783	0.13876	0.163399	0.0930108	0.135754	-0.102437	-0.139134	-0.0366972	0.0311784	0.0133502	0.312629
	chr11:13298796-13300735	ARNTL	0.226981	0.187053	0.158841	0.141729	0.126119	0.151444	-0.0567316	-0.0682353	-0.0115037	0.135619	0.0886029	0.848998
	chr12:27485683-27486676	ARNTL2	0.173212	0.123081	0.0713064	0.0597324	0.0454528	0.0642095	-0.0826271	-0.0933153	-0.0106882	0.068336	0.0501491	0.886112
	chr7:98923235-98923975	ARPC1A	0.138201	0.108353	0.0957121	0.0636827	0.0364488	0.0679777	-0.0435792	-0.0710633	-0.0274841	0.263824	0.0951361	0.508169
	chr7:98971649-98973170	ARPC1B	0.18696	0.113866	0.0997456	0.0829097	0.142932	0.143697	-0.0590854	-0.00709868	0.0519867	0.275647	0.971095	0.339649
	chr7:98990157-98990922	ARPC1B	0.0800481	0.133886	0.220407	0.174603	0.143855	0.188633	0.090538	0.059277	-0.031261	0.148567	0.328279	0.669151
	chr2:219081653-219082032	ARPC2	0.184947	0.156492	0.121625	0.0850119	0.107482	0.0968199	-0.0674008	-0.0685683	-0.00116756	0.079856	0.0765679	0.998011
	chr12:110887861-110888245	ARPC3	0.123508	0.0751216	0.0875414	0.0772222	0.0579814	0.0718191	-0.0169331	-0.0344146	-0.0174816	0.724959	0.357541	0.711379
	chr3:9833992-9834985	ARPC4	0.125813	0.125599	0.126821	0.0695345	0.0831839	0.088533	-0.0275283	-0.0398474	-0.0123191	0.542562	0.34001	0.865589
	chr1:183604283-183605333	ARPC5	0.139337	0.110124	0.103211	0.06766	0.0661238	0.0604617	-0.0392953	-0.0614378	-0.0221425	0.241947	0.093767	0.543519
	chr9:127631143-127632264	ARPC5L	0.16208	0.13751	0.115562	0.0856547	0.0874962	0.0957378	-0.0491869	-0.0581782	-0.00899132	0.108979	0.0728947	0.850803
	chr3:169487145-169487522	ARPM1	0.215063	0.282635	0.1698	0.160169	0.110007	0.156011	-0.0838644	-0.11584	-0.0319751	0.168742	0.0811368	0.650485
	chr15:52860752-52861410	ARPP19	0.230873	0.138309	0.124596	0.109498	0.0756732	0.100944	-0.0675437	-0.0962823	-0.0287385	0.337898	0.178582	0.767667
	Promoter	ARPP-21	0.651255	0.583401	0.61259	0.632698	0.761452	0.643245	0.00531567	0.0850202	0.0797046	0.995096	0.401879	0.437506
	Promoter	ARR3	0.808818	0.6594	0.814979	0.857534	0.868175	0.855932	0.102147	0.127944	0.0257967	0.369169	0.256315	0.915796
	chr11:75062224-75062977	ARRB1	0.348742	0.137984	0.104446	0.0471456	0.132127	0.176748	-0.167567	-0.0889253	0.0786419	0.298335	0.637474	0.695496
	chr17:4613400-4614423	ARRB2	0.167784	0.1538	0.107138	0.118564	0.114814	0.0881501	-0.0479413	-0.0593104	-0.0113691	0.0706583	0.0409214	0.695161
	chr9:140499458-140500891	ARRDC1	0.190276	0.176574	0.117324	0.128987	0.0756116	0.131626	-0.0602698	-0.0798061	-0.0195363	0.166846	0.0886885	0.721841
	chr19:18111566-18112481	ARRDC2	0.259502	0.261657	0.154281	0.164691	0.111474	0.128239	-0.101094	-0.140723	-0.0396296	0.00230141	0.000907943	0.0330099
	chr19:18117908-18118305	ARRDC2	0.21088	0.167744	0.0903713	0.0473313	0.0574578	0.0929302	-0.120461	-0.114118	0.00634269	0.0498117	0.0572455	0.97382
	chr19:18118741-18119553	ARRDC2	0.125859	0.0734786	0.046371	0.0416813	0.0185855	0.0347293	-0.0556429	-0.0730117	-0.0173688	0.171317	0.0934362	0.742593
	chr19:18120613-18120840	ARRDC2	0.712086	0.828564	0.892657	0.878262	0.920042	0.889924	0.115134	0.134658	0.019524	0.19448	0.140186	0.919912
	chr5:90675822-90676930	ARRDC3	0.195957	0.158284	0.107913	0.0680078	0.0659889	0.0672723	-0.0891603	-0.11049	-0.0213298	0.0567302	0.0322888	0.650358
	chr15:98503534-98504649	ARRDC4	0.145146	0.376826	0.0849807	0.179199	0.0722446	0.0877941	-0.128897	-0.180967	-0.0520704	0.502808	0.318435	0.872558
	chr19:4891191-4891425	ARRDC5	0.732599	0.724418	0.799761	0.757919	0.854485	0.830734	0.0503316	0.114101	0.0637696	0.164521	0.0214499	0.0969548
	chr22:51066107-51067051	ARSA	0.178771	0.133039	0.0925738	0.0697681	0.0472945	0.0786818	-0.0747343	-0.0929171	-0.0181828	0.108329	0.0639479	0.758457
	chr5:78280317-78281300	ARSB	0.131015	0.0736722	0.135858	0.0657527	0.0537649	0.0987359	-0.00153808	-0.026093	-0.0245549	0.999235	0.814418	0.832611
	chrX:2825438-2825646	ARSD	0.675137	0.668193	0.820614	0.816479	0.902992	0.827695	0.146881	0.193678	0.0467972	0.0356652	0.0167065	0.401121
	chrX:2835949-2836236	ARSD	0.891138	0.8609	0.91445	0.762195	0.951076	0.916418	-0.0376968	0.0577277	0.0954245	0.839448	0.6826	0.417366
	chrX:2846195-2847511	ARSD	0.103919	0.1858	0.124983	0.068324	0.0393792	0.113391	-0.0482057	-0.0684744	-0.0202687	0.650383	0.463676	0.917829
	Promoter	ARSE	0.599068	0.542649	0.479596	0.531161	0.663339	0.65666	-0.0654802	0.0891411	0.154621	0.23891	0.12706	0.0321821
	Promoter	ARSF	0.403706	0.413553	0.519053	0.354766	0.405291	0.577723	0.0282799	0.0828776	0.0545976	0.955195	0.701969	0.848687
	chr17:66255192-66255556	ARSG	0.254766	0.11905	0.200594	0.121006	0.423768	0.208328	-0.0261078	0.12914	0.155247	0.96914	0.536194	0.434231
	chr17:66286541-66288532	ARSG	0.252831	0.234482	0.172137	0.139667	0.164667	0.139899	-0.0877544	-0.0913738	-0.0036194	0.034676	0.0311039	0.978767
	Promoter	ARSH	0.776617	0.750302	0.737515	0.727055	0.874272	0.83674	-0.0311743	0.0920466	0.123221	0.363008	0.0347863	0.0155994
	chr5:149676978-149677751	ARSI	0.837533	0.77291	0.900997	0.901671	0.938337	0.893419	0.0961122	0.110657	0.0145444	0.113495	0.0813246	0.896865
	chr5:149681702-149682601	ARSI	0.414646	0.337125	0.387309	0.336558	0.367092	0.365313	-0.0139519	-0.00968311	0.00426875	0.929482	0.964951	0.993023
	chr4:114900355-114900810	ARSJ	0.296472	0.273313	0.146038	0.171458	0.137242	0.209021	-0.126144	-0.111761	0.0143834	0.0603841	0.0815815	0.900997
	chr5:94890407-94891169	ARSK	0.161981	0.137448	0.117663	0.0737507	0.0704389	0.0727716	-0.0540074	-0.0781088	-0.0241014	0.1514	0.0637553	0.542358
	Promoter	ART1	0.622392	0.700534	0.659741	0.74399	0.723211	0.635618	0.0404026	0.0179517	-0.0224509	0.787952	0.951041	0.925171
	Promoter	ART3	0.660534	0.653179	0.712167	0.700838	0.769862	0.719548	0.0496459	0.087848	0.038202	0.193359	0.051524	0.310691
	Promoter	ART4	0.779386	0.707984	0.79433	0.502496	0.88094	0.76938	-0.0952712	0.0814751	0.176746	0.765905	0.819021	0.464102
	chr11:3663052-3663802	ART5	0.215884	0.122725	0.150739	0.0864579	0.126851	0.159033	-0.0507059	-0.0263623	0.0243436	0.598302	0.854425	0.873557
	chr1:44399068-44399535	ARTN	0.215079	0.230553	0.189328	0.271799	0.0933262	0.211213	0.00774744	-0.0705462	-0.0782937	0.990592	0.532314	0.474719
	chr1:44401757-44402423	ARTN	0.207217	0.216874	0.25525	0.211617	0.224415	0.216666	0.0213879	0.00849508	-0.0128928	0.55044	0.89431	0.782194
	chr1:231113871-231114873	ARV1	0.190147	0.116331	0.0955814	0.0780102	0.0733038	0.0812792	-0.0664433	-0.0759475	-0.00950427	0.230123	0.177049	0.950793
	chr22:19960524-19961327	ARVCF	0.54619	0.529941	0.771768	0.587994	0.779229	0.783464	0.141816	0.243281	0.101465	0.28751	0.0949371	0.465786
	chr22:19967279-19967808	ARVCF	0.767327	0.842132	0.889152	0.882572	0.916175	0.872127	0.0811325	0.0894212	0.00828867	0.202096	0.165925	0.970753
	chr22:19974274-19974756	ARVCF	0.16434	0.132926	0.108672	0.0748868	0.0616502	0.0960907	-0.0568537	-0.0697625	-0.0129088	0.179951	0.115524	0.854205
	chr22:20003521-20004695	ARVCF	0.181573	0.119753	0.103339	0.0499992	0.079521	0.083334	-0.073994	-0.0692358	0.00475826	0.213832	0.242247	0.988895
	chrX:25020237-25024207	ARX	0.418848	0.476094	0.455603	0.406293	0.589649	0.529373	-0.0165234	0.11204	0.128563	0.910612	0.127709	0.0929409
	chrX:25025211-25025715	ARX	0.349547	0.375408	0.315951	0.359057	0.423243	0.447597	-0.0249738	0.072943	0.0979168	0.578959	0.0970907	0.0465889
	chrX:25030461-25032053	ARX	0.457151	0.448312	0.380509	0.26855	0.502032	0.405662	-0.128202	0.00111581	0.129318	0.232387	0.999812	0.228655
	chrX:25033664-25034712	ARX	0.383489	0.368328	0.334018	0.329764	0.500962	0.458259	-0.0440174	0.103702	0.14772	0.187734	0.0230311	0.0084942
	chr10:104629038-104629479	AS3MT	0.225417	0.17204	0.159537	0.427	0.188424	0.180719	0.0945395	-0.0141573	-0.108697	0.703483	0.99116	0.638131
	chr8:17941489-17942459	ASAH1	0.180537	0.150695	0.0926537	0.0594425	0.0843668	0.0766191	-0.089568	-0.0851231	0.00444487	0.0339069	0.0388398	0.969004
	Promoter	ASAH2	0.627445	0.563437	0.665649	0.540644	0.699338	0.757791	0.0077053	0.133123	0.125418	0.991573	0.228026	0.254379
	chr10:52499392-52500021	ASAH2B	0.0611058	0.0452858	0.0483973	0.0415021	0.0243985	0.0416363	-0.00824605	-0.0201784	-0.0119323	0.7142	0.252844	0.530449
	chr11:123065426-123066184	ASAM	0.178587	0.131102	0.212825	0.248084	0.106469	0.227018	0.0756101	0.0118988	-0.0637114	0.452522	0.974579	0.547094
	chr11:123066517-123066986	ASAM	0.560027	0.302872	0.541428	0.6297	0.791916	0.53264	0.154114	0.230828	0.0767141	0.623512	0.40428	0.876475
	chr8:131370087-131371317	ASAP1	0.139335	0.16985	0.0814541	0.152304	0.052856	0.0636377	-0.0377131	-0.0963455	-0.0586324	0.536093	0.110206	0.297649
	Promoter	ASAP1IT1	0.5882	0.621365	0.632211	0.726957	0.877688	0.639947	0.0748013	0.154035	0.0792335	0.77521	0.420207	0.753603
	chr2:9346383-9347944	ASAP2	0.140076	0.12284	0.0842426	0.0672469	0.0570455	0.058395	-0.0557131	-0.0737377	-0.0180245	0.0224958	0.0102306	0.303801
	chr2:9459243-9459454	ASAP2	0.527562	0.682297	0.769645	0.838283	0.786291	0.823858	0.199035	0.200145	0.00111019	0.130534	0.128927	0.999864
	chr2:9514723-9514995	ASAP2	0.729141	0.672772	0.81467	0.8649	0.829788	0.816425	0.138829	0.12215	-0.0166783	0.0428044	0.0595996	0.861787
	chr2:9533572-9533807	ASAP2	0.58923	0.660769	0.506045	0.685275	0.803544	0.789683	-0.0293394	0.171614	0.200953	0.928514	0.222305	0.16209
	chr1:23763154-23763971	ASAP3	0.60678	0.641811	0.718904	0.658838	0.801548	0.701443	0.0645757	0.1272	0.0626243	0.486415	0.16047	0.503431
	chr1:23809977-23810693	ASAP3	0.17422	0.151475	0.110855	0.0784873	0.0818084	0.120965	-0.0681762	-0.0614607	0.00671547	0.112724	0.142179	0.953725
	chr2:239335160-239336263	ASB1	0.220529	0.130101	0.102735	0.0710481	0.0524424	0.0738032	-0.0884233	-0.112192	-0.023769	0.215906	0.131822	0.833453
	chr2:239344401-239344627	ASB1	0.65546	0.770836	0.930038	0.882175	0.90728	0.843907	0.192959	0.162445	-0.0305133	0.0854445	0.127566	0.861415
	Promoter	ASB10	0.590667	0.533439	0.680336	0.66401	0.714832	0.655359	0.110121	0.123043	0.0129219	0.0965686	0.0738437	0.926784
	Promoter	ASB11	0.628687	0.620788	0.646864	0.630546	0.595134	0.730827	0.0139674	0.0382427	0.0242753	0.966535	0.788294	0.904379
	Promoter	ASB12	0.695131	0.654169	0.68808	0.643227	0.65241	0.687569	-0.00899648	-0.00466066	0.00433582	0.948026	0.98559	0.987508
	chr10:5683648-5683878	ASB13	0.917993	0.908307	0.902793	0.877583	0.975946	0.960764	-0.0229624	0.0552047	0.0781671	0.305333	0.0446377	0.0173527
	chr10:5707980-5708798	ASB13	0.139975	0.115467	0.0737747	0.060028	0.0364306	0.0716327	-0.0608196	-0.0736893	-0.0128697	0.0896668	0.0556938	0.780369
	Promoter	ASB14	0.771037	0.713725	0.785209	0.827844	0.75118	0.791038	0.0641454	0.028728	-0.0354174	0.277768	0.6975	0.59581
	Promoter	ASB15	0.835692	0.862317	0.840043	0.853045	0.777371	0.820696	-0.00246035	-0.0499711	-0.0475107	0.992776	0.19374	0.213867
	chr17:42254134-42254603	ASB16	0.770668	0.857239	0.909064	0.913262	0.932031	0.897822	0.0972091	0.100973	0.00376384	0.160583	0.148083	0.994627
	chr2:237119978-237120257	ASB18	0.827339	0.758181	0.805216	0.828769	0.825888	0.791742	0.0242324	0.0160547	-0.00817777	0.761863	0.881973	0.966931
	chr2:237123015-237123572	ASB18	0.691653	0.723067	0.550259	0.733312	0.679383	0.588227	-0.0655747	-0.0735544	-0.00797974	0.741039	0.692021	0.995099
	chr2:237145613-237146576	ASB18	0.316602	0.281746	0.200354	0.183988	0.363006	0.276083	-0.107003	0.0203703	0.127373	0.136346	0.865421	0.0913582
	chr14:94405235-94406170	ASB2	0.609027	0.698381	0.536027	0.621346	0.646669	0.666259	-0.075017	0.00275993	0.077777	0.4176	0.998392	0.397754
	chr2:53994891-53995169	ASB3	0.131425	0.112367	0.128132	0.369409	0.0400082	0.092506	0.126875	-0.0556389	-0.182514	0.505045	0.85371	0.308191
	chr2:54013801-54014498	ASB3	0.193851	0.184378	0.0931429	0.0668169	0.0739124	0.0764008	-0.109134	-0.113958	-0.0048233	0.00505253	0.00445624	0.909877
	chr7:95157166-95157388	ASB4	0.842074	0.741627	0.878056	0.79536	0.857784	0.843311	0.0448575	0.0586973	0.0138397	0.70836	0.577448	0.964144
	Promoter	ASB5	0.819806	0.682277	0.891883	0.857573	0.820826	0.860125	0.123686	0.0894336	-0.0342523	0.245489	0.410025	0.844277
	chr9:132403872-132404743	ASB6	0.236127	0.099547	0.109917	0.0692191	0.0652738	0.0939007	-0.0782692	-0.0882499	-0.00998071	0.477427	0.410846	0.984607
	chr15:101141975-101143137	ASB7	0.10804	0.101869	0.0990112	0.0827111	0.0659573	0.0941311	-0.014093	-0.0249099	-0.010817	0.604972	0.298197	0.728899
	chr12:48550824-48551518	ASB8	0.125817	0.0918761	0.103642	0.0686699	0.0769257	0.0727444	-0.0226904	-0.0340113	-0.0113209	0.559281	0.337925	0.845915
	Promoter	ASB9	0.479851	0.590232	0.471587	0.499435	0.393727	0.495791	-0.0495308	-0.0902823	-0.0407516	0.732146	0.42616	0.804083
	chr10:73975671-73976115	ASCC1	0.0906043	0.0700255	0.0780873	0.0588583	0.0513994	0.0672339	-0.0118421	-0.0209982	-0.00915615	0.678102	0.373755	0.78329
	chr22:30233923-30234399	ASCC2	0.147367	0.123105	0.0850621	0.055078	0.0608759	0.0598839	-0.0651659	-0.0748561	-0.00969018	0.0513134	0.0356388	0.822714
	chr6:101328747-101329451	ASCC3	0.235025	0.177307	0.181864	0.129098	0.126513	0.159504	-0.0506853	-0.0631576	-0.0124723	0.419946	0.303366	0.932626
	chr12:103350089-103350422	ASCL1	0.249258	0.26392	0.198332	0.326024	0.187556	0.279572	0.0055895	-0.0230246	-0.0286141	0.995878	0.933736	0.900693
	chr12:103351579-103352695	ASCL1	0.197813	0.148125	0.140648	0.115155	0.110611	0.125221	-0.0450671	-0.0550527	-0.00998564	0.279889	0.193066	0.908643
	chr11:2290104-2292932	ASCL2	0.211467	0.171046	0.286827	0.186811	0.222865	0.233388	0.045563	0.0368705	-0.00869249	0.611075	0.711519	0.979098
	Promoter	ASCL3	0.716162	0.633295	0.838992	0.865404	0.744759	0.820214	0.177469	0.107758	-0.0697117	0.0647893	0.200428	0.412364
	chr12:108168986-108169570	ASCL4	0.335818	0.450007	0.334321	0.401064	0.347325	0.336663	-0.0252199	-0.0509187	-0.0256989	0.891458	0.656409	0.887693
	chr19:14246899-14248520	ASF1B	0.150932	0.104059	0.077167	0.0474223	0.0456551	0.060973	-0.0652011	-0.0741817	-0.0089806	0.134577	0.100272	0.924664
	chrX:146993091-146994200	ASFMR1	0.44708	0.387701	0.441095	0.12348	0.415851	0.473545	-0.135103	0.027308	0.162411	0.621794	0.977535	0.524194
	chr17:7077021-7077888	ASGR1	0.584302	0.526656	0.521981	0.743061	0.640155	0.63114	0.0770415	0.0801685	0.00312692	0.715633	0.698246	0.999382
	Promoter	ASGR2	0.63184	0.61176	0.668803	0.676248	0.72128	0.651525	0.0507255	0.0646023	0.0138768	0.338053	0.223092	0.89134
	chr1:155531914-155533280	ASH1L	0.200334	0.172659	0.0761593	0.0705035	0.0670362	0.0806276	-0.113165	-0.112665	0.000500509	0.00625098	0.0063316	0.999157
	chr8:37962449-37963453	ASH2L	0.124204	0.0835915	0.0750763	0.0626137	0.0634146	0.064282	-0.0350527	-0.0400494	-0.0049967	0.254114	0.197628	0.955951
	chr20:32856659-32857248	ASIP	0.238831	0.57717	0.382854	0.638263	0.249935	0.239503	0.102557	-0.163281	-0.265839	0.833762	0.654753	0.393262
	chr7:65540543-65541104	ASL	0.201511	0.157101	0.0886605	0.0532035	0.0626735	0.0846745	-0.108374	-0.105632	0.00274198	0.0448661	0.0479696	0.99334
	chr19:12848278-12848586	ASNA1	0.124379	0.0960199	0.0950084	0.0630451	0.0847363	0.0801178	-0.0311726	-0.0277723	0.00340028	0.316241	0.376837	0.979649
	chr7:97501183-97501919	ASNS	0.163693	0.0980696	0.0834519	0.0582696	0.0536963	0.0659486	-0.0600204	-0.0710587	-0.0110383	0.245305	0.176867	0.925778
	chr2:190526058-190526419	ASNSD1	0.0944598	0.0997358	0.0788459	0.0516871	0.0511373	0.0508307	-0.0318313	-0.0461138	-0.0142825	0.129881	0.0531008	0.500842
	Promoter	ASPA	0.649859	0.604308	0.680261	0.62812	0.671072	0.73346	0.0271066	0.0751827	0.0480761	0.773963	0.26442	0.501225
	Promoter	ASPDH	0.417937	0.530123	0.476755	0.600999	0.398808	0.510822	0.0648471	-0.0192146	-0.0840617	0.73469	0.970639	0.614767
	chr14:104552012-104552478	ASPG	0.278177	0.237405	0.275446	0.182235	0.29464	0.334216	-0.0289504	0.0566369	0.0855873	0.805713	0.498041	0.277865
	chr14:104569499-104569780	ASPG	0.667083	0.653122	0.818777	0.708393	0.85079	0.813162	0.103483	0.171874	0.068391	0.225151	0.0737336	0.433913
	chr8:62626556-62627511	ASPH	0.194926	0.114194	0.105459	0.0678239	0.0551554	0.0731988	-0.0679187	-0.090383	-0.0224643	0.30122	0.177386	0.82745
	chr16:29911347-29912042	ASPHD1	0.243031	0.172109	0.131436	0.110615	0.120892	0.135102	-0.0865444	-0.0795736	0.00697079	0.130045	0.15613	0.972288
	chr16:29912896-29913203	ASPHD1	0.574584	0.630054	0.75361	0.690721	0.766299	0.789815	0.119846	0.175738	0.0558912	0.0856736	0.032072	0.380551
	chr22:26824978-26825680	ASPHD2	0.220547	0.197963	0.130517	0.103697	0.0852166	0.0988833	-0.092148	-0.117205	-0.0250571	0.018865	0.00955976	0.360764
	chr22:26829718-26830128	ASPHD2	0.696279	0.695547	0.87779	0.723287	0.876202	0.84618	0.104626	0.165278	0.0606523	0.361651	0.158383	0.654381
	Promoter	ASPM	0.176024	0.165754	0.160365	0.108616	0.138642	0.132139	-0.0363986	-0.0354989	0.000899783	0.345968	0.3592	0.999053
	Promoter	ASPN	0.7783	0.749798	0.893946	0.882467	0.818812	0.837181	0.124158	0.0639473	-0.0602105	0.00701798	0.0443494	0.0518688
	chr2:70188511-70188726	ASPRV1	0.704484	0.820171	0.90686	0.911341	0.875818	0.87565	0.146773	0.113407	-0.0333667	0.104084	0.182952	0.777269
	chr17:79935137-79936051	ASPSCR1	0.213257	0.200383	0.105096	0.0912425	0.116348	0.110888	-0.10865	-0.0932018	0.0154486	0.00182479	0.00284309	0.277376
	chr17:79944613-79945337	ASPSCR1	0.50686	0.58411	0.735205	0.773894	0.662967	0.691205	0.209064	0.131601	-0.0774638	0.0224402	0.0756938	0.239536
	chr17:79952141-79952494	ASPSCR1	0.700127	0.722458	0.882678	0.894739	0.922331	0.879441	0.177416	0.189593	0.012177	0.00650864	0.00537099	0.830824
	chr17:79952828-79953104	ASPSCR1	0.681874	0.706347	0.848539	0.874473	0.814125	0.858941	0.167396	0.142422	-0.0249735	0.0114586	0.0180692	0.592116
	chr17:79958088-79958369	ASPSCR1	0.620168	0.791735	0.83332	0.813293	0.827131	0.845162	0.117355	0.130195	0.0128401	0.352941	0.299672	0.982189
	chr17:79961577-79961857	ASPSCR1	0.471989	0.717546	0.529683	0.374722	0.684609	0.788885	-0.142565	0.14198	0.284545	0.561372	0.563576	0.206244
	chr17:79966854-79967138	ASPSCR1	0.88539	0.891061	0.905391	0.881735	0.912637	0.877299	0.00533761	0.00674267	0.00140507	0.950911	0.923555	0.996462
	chr11:62104779-62105636	ASRGL1	0.085587	0.0511443	0.0483631	0.0424022	0.0416999	0.0618972	-0.022983	-0.0165671	0.00641595	0.446424	0.62331	0.921946
	chr9:133319864-133320810	ASS1	0.201473	0.228724	0.219445	0.17768	0.138559	0.15757	-0.016536	-0.0670343	-0.0504982	0.75005	0.106361	0.196125
	chr3:130745388-130745840	ASTE1	0.147523	0.0901718	0.0800874	0.0606582	0.058116	0.0717718	-0.0484746	-0.0539035	-0.00542895	0.279762	0.231352	0.975224
	Promoter	ASTL	0.302399	0.216499	0.334999	0.208348	0.291853	0.23695	0.0122246	0.00495243	-0.0072722	0.981588	0.996939	0.993418
	chr1:177133392-177133846	ASTN1	0.231653	0.196567	0.108941	0.180206	0.147445	0.187708	-0.0695366	-0.0465336	0.023003	0.27982	0.494098	0.814101
	chr9:119449473-119449767	ASTN2	0.202349	0.166999	0.0956551	0.061607	0.0726598	0.109414	-0.106043	-0.0936374	0.0124057	0.0482593	0.06631	0.878497
	chr9:119976797-119977010	ASTN2	0.908431	0.717684	0.975247	0.903964	1	0.932246	0.126548	0.153066	0.0265173	0.426923	0.324792	0.951555
	chr9:120175253-120177496	ASTN2	0.204711	0.198442	0.144762	0.130912	0.152831	0.146094	-0.0637387	-0.0521137	0.0116251	0.00525522	0.00939133	0.335134
	chr20:30945647-30947033	ASXL1	0.220582	0.233054	0.167984	0.11804	0.147575	0.142595	-0.0838057	-0.0817328	0.00207286	0.0570711	0.0608239	0.99471
	chr2:26100513-26101653	ASXL2	0.129216	0.0839202	0.0615444	0.0418971	0.0354534	0.0431535	-0.0548472	-0.0672644	-0.0124173	0.144038	0.0903335	0.825883
	Promoter	ASXL3	0.182481	0.134934	0.0788867	0.0757413	0.130563	0.0989715	-0.0813939	-0.0439408	0.0374531	0.0788838	0.287452	0.369463
	chr7:117067403-117067666	ASZ1	0.66553	0.690782	0.824384	0.486925	0.890413	0.8589	-0.0225014	0.196501	0.219002	0.985675	0.437842	0.378345
	chr10:89577481-89578287	ATAD1	0.147004	0.0822123	0.0897777	0.0643469	0.0560018	0.0663632	-0.0375459	-0.0534258	-0.0158799	0.482512	0.293441	0.852571
	chr8:124408092-124409038	ATAD2	0.123621	0.0990894	0.0841553	0.0669402	0.0725113	0.0843939	-0.0358075	-0.0329027	0.00290481	0.140368	0.168152	0.973738
	chr2:24149256-24150354	ATAD2B	0.167209	0.125821	0.0812818	0.0570134	0.0531361	0.0582263	-0.0773675	-0.0908339	-0.0134664	0.058614	0.0386086	0.788589
	chr1:1446878-1448205	ATAD3A	0.169131	0.114746	0.099489	0.082803	0.0573726	0.0876702	-0.0507925	-0.0694171	-0.0186246	0.275421	0.150052	0.776321
	chr1:1455302-1455892	ATAD3A	0.874037	0.863276	0.904908	0.867778	0.88853	0.888334	0.017687	0.0197758	0.0020888	0.5667	0.505853	0.99042
	chr1:1456829-1457074	ATAD3A	0.769385	0.887346	0.939751	0.954931	0.977261	0.96235	0.118975	0.14144	0.0224647	0.178095	0.12271	0.894188
	chr1:1457954-1459029	ATAD3A	0.698891	0.783033	0.781507	0.814398	0.836079	0.792879	0.0569904	0.0735167	0.0165263	0.446617	0.310119	0.916268
	chr1:1464508-1464806	ATAD3A	0.707543	0.818303	0.839809	0.834447	0.844796	0.825247	0.0742047	0.0720983	-0.00210637	0.366269	0.381771	0.998844
	chr1:1406844-1407821	ATAD3B	0.195238	0.171178	0.11437	0.0746303	0.0742679	0.102217	-0.0887078	-0.0949655	-0.00625777	0.0556736	0.0466806	0.957504
	chr1:1417285-1417753	ATAD3B	0.863624	0.863553	0.877474	0.882239	0.890063	0.870322	0.0162678	0.016604	0.00033618	0.267718	0.258226	0.999094
	chr1:1420226-1420684	ATAD3B	0.851578	0.828479	0.857736	0.854372	0.893243	0.835974	0.0160262	0.0245801	0.00855398	0.813083	0.639277	0.939916
	chr1:1389555-1389889	ATAD3C	0.402548	0.591455	0.568128	0.632178	0.640071	0.601947	0.103151	0.124008	0.0208565	0.509778	0.407662	0.966104
	chr1:1396085-1396338	ATAD3C	0.723752	0.738786	0.722807	0.824254	0.822586	0.686987	0.0422617	0.0235173	-0.0187443	0.825786	0.939909	0.961106
	chr17:29158878-29159423	ATAD5	0.129349	0.114944	0.0515288	0.044194	0.0467049	0.0415425	-0.0742851	-0.0780228	-0.00373771	0.00357244	0.00309691	0.858709
	chr19:3880718-3881278	ATCAY	0.0526961	0.237932	0.157274	0.217109	0.0912574	0.106795	0.0418778	-0.0462876	-0.0881654	0.865212	0.839423	0.573783
	chr19:3907689-3908398	ATCAY	0.421019	0.480577	0.655806	0.462302	0.512188	0.608749	0.108255	0.10967	0.0014142	0.537849	0.530758	0.999869
	chr10:123686972-123688109	ATE1	0.151774	0.134506	0.0777479	0.05671	0.0661986	0.0658542	-0.075911	-0.0771135	-0.00120254	0.0130909	0.0125208	0.993578
	chr12:51157498-51158842	ATF1	0.117841	0.0995945	0.0902423	0.0772644	0.0537388	0.0723647	-0.0249643	-0.045666	-0.0207017	0.237019	0.0620525	0.326564
	chr2:176032385-176033275	ATF2	0.128795	0.126911	0.101376	0.0710202	0.0662425	0.077525	-0.041655	-0.0559695	-0.0143145	0.101017	0.0485572	0.585892
	chr1:212780151-212783086	ATF3	0.161991	0.0948919	0.101904	0.0692179	0.0881093	0.0668873	-0.0428806	-0.0509433	-0.00806269	0.462973	0.368298	0.965327
	chr22:39915622-39917193	ATF4	0.168341	0.119797	0.105929	0.0773175	0.0826027	0.0922039	-0.0524458	-0.0566657	-0.00421994	0.208338	0.17855	0.98224
	chr19:50432354-50433138	ATF5	0.210512	0.207671	0.176358	0.131438	0.152994	0.151562	-0.055194	-0.0568138	-0.00161985	0.112551	0.105269	0.995735
	Promoter	ATF6	0.130033	0.159395	0.112895	0.0661305	0.0843901	0.098116	-0.0552007	-0.0534607	0.00174007	0.186556	0.198868	0.996914
	Promoter	ATF6B	0.390835	0.453475	0.478096	0.469464	0.356837	0.453093	0.0516251	-0.01719	-0.0688151	0.577585	0.930611	0.419615
	chr12:54019812-54020283	ATF7	0.0757852	0.0645683	0.034977	0.0236658	0.0382623	0.0343521	-0.0408554	-0.0338695	0.00698584	0.0179892	0.0301375	0.604367
	chr12:14518525-14518975	ATF7IP	0.219448	0.177579	0.142296	0.0954679	0.149706	0.122656	-0.0796314	-0.0623324	0.017299	0.126455	0.211061	0.820571
	Promoter	ATF7IP2	0.498424	0.589739	0.603999	0.713766	0.674181	0.701841	0.114801	0.143929	0.0291284	0.274646	0.179183	0.880689
	chr5:81267577-81268367	ATG10	0.141064	0.0874285	0.1337	0.117624	0.17874	0.117436	0.0114155	0.0338421	0.0224266	0.940595	0.626722	0.799695
	chr5:115177234-115178256	ATG12	0.261828	0.176548	0.169783	0.135958	0.13572	0.147019	-0.0663175	-0.0778183	-0.0115008	0.32178	0.244965	0.950908
	chr2:234160100-234160735	ATG16L1	0.127289	0.0699305	0.0673425	0.0528603	0.0504154	0.0475749	-0.0385085	-0.0496148	-0.0111063	0.373508	0.247181	0.894082
	chr11:72525005-72526098	ATG16L2	0.245966	0.17299	0.120271	0.110895	0.103819	0.107527	-0.0938945	-0.103805	-0.00991022	0.102795	0.080894	0.94301
	chr11:72532612-72533774	ATG16L2	0.387236	0.443031	0.513826	0.275409	0.496048	0.599289	-0.0205158	0.132535	0.153051	0.980604	0.519832	0.439972
	chr11:64662462-64662880	ATG2A	0.66956	0.772214	0.751529	0.811445	0.846544	0.787772	0.0605994	0.0962707	0.0356713	0.567285	0.31572	0.801037
	chr11:64684599-64684826	ATG2A	0.200279	0.158364	0.123087	0.0803843	0.1092	0.104443	-0.0775863	-0.0725003	0.00508596	0.0994648	0.116387	0.976716
	chr14:96829340-96830334	ATG2B	0.228622	0.14745	0.0703577	0.059219	0.0714319	0.0632421	-0.123248	-0.120699	0.00254863	0.0697134	0.073421	0.996839
	chr3:112280022-112280950	ATG3	0.0719395	0.0519066	0.0617871	0.0504001	0.0478524	0.0467609	-0.00582945	-0.0146164	-0.00878695	0.820855	0.387484	0.659962
	chrX:107334420-107335139	ATG4A	0.323545	0.355447	0.38873	0.119523	0.348328	0.366948	-0.0853697	0.0181415	0.103511	0.744561	0.985436	0.659919
	chr2:242575706-242577492	ATG4B	0.192831	0.0987583	0.0717843	0.0559484	0.0442674	0.0628727	-0.0819282	-0.0922245	-0.0102963	0.244397	0.195026	0.964001
	chr2:242606078-242606560	ATG4B	0.764182	0.844189	0.860145	0.886409	0.91798	0.900197	0.0690918	0.104903	0.0358116	0.266688	0.113989	0.616293
	Promoter	ATG4C	0.202891	0.182263	0.137748	0.0672988	0.149882	0.136717	-0.0900533	-0.0492772	0.0407761	0.11646	0.364866	0.468905
	chr19:10654228-10655042	ATG4D	0.152253	0.111126	0.0889025	0.0643392	0.0561801	0.0783206	-0.0550687	-0.0644392	-0.00937051	0.160503	0.113522	0.904141
	chr6:106773187-106773803	ATG5	0.194775	0.198604	0.120911	0.0832049	0.100196	0.122656	-0.0946313	-0.0852632	0.00936812	0.0270712	0.0358712	0.867215
	chr3:11313889-11314137	ATG7	0.165143	0.160259	0.132988	0.101013	0.0979674	0.109826	-0.0457008	-0.0588044	-0.0131036	0.0935413	0.0499285	0.660643
	chr3:11529784-11530120	ATG7	0.902057	0.840633	0.891144	0.735769	0.924044	0.859485	-0.0578888	0.0204193	0.0783082	0.733111	0.958509	0.590752
	chr2:220093972-220094697	ATG9A	0.149797	0.109746	0.0860842	0.0490242	0.0615468	0.0645021	-0.0622175	-0.0667472	-0.00452972	0.132922	0.113445	0.977697
	chr7:150710349-150711333	ATG9B	0.348539	0.369258	0.50612	0.48859	0.374923	0.373344	0.138456	0.0152345	-0.123221	0.00230113	0.455213	0.00322831
	chr7:150715308-150716404	ATG9B	0.318977	0.53099	0.292938	0.572076	0.185289	0.243533	0.00752372	-0.210573	-0.218096	0.998519	0.424177	0.404836
	chr11:288847-289239	ATHL1	0.34876	0.169176	0.0860499	0.0705493	0.08448	0.0754886	-0.180668	-0.178984	0.00168469	0.175007	0.178403	0.999712
	chr11:289771-290010	ATHL1	0.825901	0.871083	0.941216	0.863083	0.955422	0.909552	0.0536578	0.0839952	0.0303374	0.486227	0.251544	0.762914
	chr2:216176549-216177132	ATIC	0.185209	0.136732	0.12411	0.0917937	0.0741924	0.103572	-0.0530188	-0.0720882	-0.0190694	0.261071	0.142007	0.77221
	chr14:50998577-50999711	ATL1	0.186168	0.152312	0.117506	0.10807	0.0965002	0.098568	-0.0564523	-0.0717062	-0.0152539	0.0586273	0.0312785	0.595478
	chr14:51026872-51027570	ATL1	0.19968	0.0925259	0.151705	0.188614	0.0854302	0.0894126	0.0240562	-0.0586816	-0.0827378	0.867787	0.499496	0.31325
	chr2:38603569-38604510	ATL2	0.0592761	0.0543584	0.0525622	0.0434288	0.020718	0.0409737	-0.00882177	-0.0259714	-0.0171496	0.65151	0.132228	0.297092
	chr11:63438301-63439314	ATL3	0.159297	0.134037	0.121567	0.101096	0.0791856	0.0995894	-0.0353354	-0.0572797	-0.0219443	0.207013	0.0702488	0.444114
	chr11:108093211-108093969	ATM	0.120215	0.13992	0.0808267	0.0456684	0.0707157	0.0531187	-0.0668197	-0.0681501	-0.00133033	0.0671556	0.0639142	0.996981
	chr16:81069532-81070163	ATMIN	0.218916	0.141623	0.16478	0.130149	0.154863	0.168129	-0.0328047	-0.0187738	0.0140309	0.657767	0.860136	0.917554
	chr12:7036955-7037924	ATN1	0.17503	0.185839	0.157656	0.0813412	0.149172	0.129239	-0.0609356	-0.0412287	0.0197069	0.289463	0.499062	0.827027
	chr12:7046237-7047257	ATN1	0.129115	0.16169	0.206119	0.303302	0.161272	0.156706	0.109308	0.0135861	-0.0957215	0.153582	0.944695	0.201647
	chr4:94749495-94750998	ATOH1	0.232616	0.185593	0.148325	0.14332	0.184818	0.148464	-0.0632822	-0.042464	0.0208182	0.154963	0.325744	0.700274
	chr10:69990893-69991523	ATOH7	0.109846	0.104194	0.0504592	0.04292	0.0403334	0.0483185	-0.06033	-0.0626937	-0.00236365	0.00259725	0.00232337	0.890097
	chr2:85980499-85982198	ATOH8	0.220241	0.149285	0.139765	0.105057	0.148702	0.103053	-0.0623517	-0.0588856	0.00346614	0.346958	0.377447	0.995244
	chr5:151137992-151138418	ATOX1	0.131662	0.0992556	0.0703959	0.0612082	0.0459458	0.070582	-0.049657	-0.0571951	-0.00753815	0.120412	0.0865144	0.901079
	chr15:25958877-25959240	ATP10A	0.684794	0.740105	0.833828	0.831316	0.904703	0.874092	0.120122	0.176947	0.056825	0.0377499	0.012985	0.217063
	chr15:25981176-25981392	ATP10A	0.809265	0.809875	0.845579	0.860781	0.88838	0.877641	0.0436104	0.0734407	0.0298303	0.0213517	0.00483851	0.0587729
	chr15:26107503-26108818	ATP10A	0.235393	0.206205	0.149869	0.126625	0.138947	0.126843	-0.0825524	-0.0879044	-0.00535199	0.028623	0.0241086	0.941458
	Promoter	ATP10B	0.740723	0.631163	0.746316	0.628741	0.758121	0.745334	0.00158575	0.0657846	0.0641988	0.99968	0.626171	0.638337
	Promoter	ATP10D	0.26497	0.293871	0.255361	0.202804	0.259682	0.266608	-0.0503382	-0.0162753	0.0340629	0.24933	0.800382	0.451475
	chr13:113343853-113345188	ATP11A	0.116365	0.095505	0.107004	0.0955419	0.0765271	0.0858866	-0.00466201	-0.024728	-0.020066	0.899416	0.187836	0.277525
	chr13:113350478-113351511	ATP11A	0.841101	0.907341	0.929377	0.908232	0.93343	0.940056	0.044583	0.062522	0.017939	0.383486	0.21849	0.815883
	chr13:113382598-113383007	ATP11A	0.831906	0.876642	0.903842	0.89915	0.968784	0.903618	0.0472217	0.0819269	0.0347052	0.42069	0.163407	0.589443
	chr13:113410004-113410362	ATP11A	0.872726	0.813	0.794643	0.805976	0.913561	0.829508	-0.0425534	0.0286712	0.0712246	0.623505	0.791956	0.344528
	chr13:113420152-113420384	ATP11A	0.841351	0.797246	0.815606	0.632265	0.897928	0.85485	-0.0953632	0.0570902	0.152453	0.526187	0.768573	0.275356
	chr13:113424898-113425105	ATP11A	0.775295	0.824273	0.842538	0.822103	0.843524	0.855804	0.0325366	0.0498804	0.0173438	0.419808	0.209132	0.739197
	chr13:113429177-113429393	ATP11A	0.683713	0.764204	0.827494	0.863648	0.895643	0.889925	0.121612	0.168825	0.047213	0.085787	0.0371942	0.482094
	chr13:113440233-113441057	ATP11A	0.885302	0.880727	0.916821	0.929049	0.930955	0.911413	0.0399203	0.0381694	-0.00175093	0.0505648	0.0567445	0.981918
	chr13:113464191-113464413	ATP11A	0.879503	0.92158	0.935594	0.921409	0.946826	0.939833	0.0279601	0.0427885	0.0148285	0.397546	0.1938	0.724614
	chr13:113472423-113472668	ATP11A	0.886781	0.906728	0.989316	0.976575	0.994879	0.976204	0.0861907	0.0887867	0.00259606	0.0122036	0.0112165	0.975969
	chr13:113474080-113474352	ATP11A	0.651847	0.622679	0.806543	0.7682	0.827432	0.81354	0.150109	0.183223	0.0331142	0.0107021	0.00603484	0.365113
	chr13:113486835-113487347	ATP11A	0.721617	0.722591	0.825312	0.870509	0.890453	0.842475	0.125806	0.14436	0.0185538	0.0372384	0.0256809	0.785682
	chr13:113492486-113492836	ATP11A	0.80306	0.85813	0.967711	0.89388	0.895278	0.891293	0.1002	0.0626901	-0.0375099	0.147145	0.34963	0.62764
	chr13:113495320-113495738	ATP11A	0.822885	0.86905	0.908684	0.925907	0.943565	0.914616	0.0713281	0.0831232	0.011795	0.107932	0.0748419	0.874087
	chr13:113497296-113497661	ATP11A	0.56385	0.604854	0.801178	0.818281	0.896966	0.859288	0.225378	0.293775	0.0683978	0.00511506	0.0023676	0.124094
	chr13:113536815-113537308	ATP11A	0.622043	0.654035	0.809269	0.739106	0.791562	0.800016	0.136149	0.15775	0.0216011	0.0464444	0.0314097	0.789403
	chr13:113540350-113540558	ATP11A	0.396462	0.354697	0.242955	0.35735	0.218674	0.446397	-0.0754274	-0.0430443	0.0323831	0.772421	0.914706	0.950165
	chr3:182510866-182512282	ATP11B	0.198951	0.188826	0.16785	0.119614	0.125175	0.10427	-0.0501567	-0.0791655	-0.0290088	0.200007	0.071852	0.473925
	Promoter	ATP11C	0.580114	0.533851	0.555361	0.648382	0.688572	0.671157	0.0448887	0.122882	0.0779932	0.604078	0.125918	0.305862
	chr13:25254393-25255093	ATP12A	0.224574	0.171603	0.158146	0.102309	0.130053	0.124713	-0.0678609	-0.0707052	-0.00284426	0.225859	0.208806	0.995521
	chr19:19764631-19764873	ATP13A1	0.670626	0.786515	0.869341	0.903792	0.850051	0.859384	0.157996	0.126147	-0.0318488	0.0976072	0.161546	0.808825
	chr19:19773991-19774767	ATP13A1	0.095371	0.0763193	0.0824276	0.0687682	0.0419131	0.0687422	-0.0102472	-0.0305175	-0.0202702	0.778004	0.237313	0.446778
	chr1:17331885-17332093	ATP13A2	0.873707	0.897777	0.90366	0.9011	0.918234	0.890922	0.0166383	0.0188364	0.00219808	0.568593	0.500922	0.98812
	chr1:17337829-17338590	ATP13A2	0.188471	0.15644	0.11115	0.115341	0.110733	0.11243	-0.0592096	-0.060874	-0.00166441	0.0416	0.0386577	0.991307
	Promoter	ATP13A3	0.618889	0.587798	0.733881	0.704276	0.724861	0.792404	0.115735	0.155289	0.0395541	0.0759154	0.0356269	0.524836
	Promoter	ATP13A4	0.441403	0.462457	0.612455	0.509176	0.580454	0.7215	0.108886	0.199048	0.0901618	0.400736	0.135036	0.505313
	Promoter	ATP13A5	0.527402	0.609472	0.716948	0.720638	0.674878	0.734088	0.150356	0.136046	-0.0143099	0.0711284	0.0907622	0.937428
	chr1:116915291-116916813	ATP1A1	0.219877	0.1802	0.114033	0.0939007	0.100492	0.108737	-0.0960715	-0.0954239	0.000647596	0.0279467	0.0284655	0.999323
	Promoter	ATP1A2	0.628635	0.536226	0.63465	0.574953	0.719435	0.682498	0.022371	0.118536	0.096165	0.888637	0.167864	0.252081
	chr19:42497819-42498560	ATP1A3	0.173738	0.166459	0.063739	0.0865089	0.0476635	0.0927632	-0.0949746	-0.0998853	-0.00491064	0.0398319	0.0348283	0.970152
	Promoter	ATP1A4	0.737482	0.674296	0.803059	0.72725	0.773347	0.749763	0.0592656	0.0556664	-0.00359913	0.432201	0.46702	0.995853
	chr1:169074766-169076411	ATP1B1	0.154016	0.101632	0.11199	0.0925173	0.083179	0.0914767	-0.0255709	-0.0404964	-0.0149256	0.572477	0.322263	0.806964
	chr17:7554139-7555338	ATP1B2	0.185558	0.227774	0.0996672	0.106028	0.108298	0.0941116	-0.103818	-0.105461	-0.00164301	0.0222374	0.021293	0.995604
	chr3:141594486-141596288	ATP1B3	0.150629	0.143841	0.134086	0.108618	0.0917569	0.110733	-0.0258828	-0.0459898	-0.020107	0.270125	0.0799295	0.400119
	Promoter	ATP1B4	0.660806	0.632651	0.838169	0.648513	0.796759	0.829706	0.0966128	0.166504	0.069891	0.522198	0.237669	0.687284
	chr16:28890954-28891868	ATP2A1	0.195122	0.251884	0.172991	0.136574	0.122444	0.163833	-0.0687206	-0.0803645	-0.0116439	0.231305	0.169862	0.932447
	chr16:28911944-28912183	ATP2A1	0.731903	0.738755	0.763323	0.783203	0.850671	0.783168	0.037934	0.0815905	0.0436565	0.479408	0.128997	0.401555
	chr12:110718392-110720062	ATP2A2	0.181617	0.103218	0.0741956	0.0726715	0.0718919	0.0642195	-0.0689842	-0.0743621	-0.00537787	0.227813	0.197102	0.984785
	chr17:3827795-3828137	ATP2A3	0.624379	0.707223	0.79839	0.636969	0.887196	0.844664	0.0518785	0.200129	0.148251	0.789495	0.15099	0.270958
	chr17:3844302-3844599	ATP2A3	0.839343	0.838604	0.861286	0.834153	0.907875	0.859489	0.00874566	0.0447082	0.0359626	0.923123	0.264902	0.375134
	chr17:3847999-3848570	ATP2A3	0.357791	0.340622	0.494865	0.26776	0.524618	0.595174	0.0321061	0.210689	0.178583	0.942903	0.223904	0.300116
	chr17:3850714-3851133	ATP2A3	0.741841	0.745902	0.853259	0.887844	0.876	0.860741	0.12668	0.124499	-0.00218093	0.00787593	0.00827907	0.989213
	chr17:3867059-3868095	ATP2A3	0.247221	0.187955	0.150594	0.107808	0.102132	0.100169	-0.0883871	-0.116437	-0.0280504	0.116186	0.059668	0.656566
	Promoter	ATP2B1	0.843955	0.839761	0.838663	0.820839	0.843665	0.817085	-0.0121077	-0.0114832	0.000624473	0.667223	0.69169	0.998763
	chr3:10370438-10370806	ATP2B2	0.559058	0.300359	0.626871	0.650083	0.676097	0.677663	0.208768	0.247171	0.0384034	0.266129	0.193917	0.931841
	chr3:10400381-10400586	ATP2B2	0.920303	0.830357	0.920015	0.876356	0.942252	0.882054	0.0228559	0.0368229	0.013967	0.88541	0.742856	0.954438
	chr3:10547178-10547389	ATP2B2	0.208506	0.265824	0.199727	0.333091	0.100548	0.114649	0.0292442	-0.129567	-0.158811	0.880433	0.221642	0.146541
	Promoter	ATP2B3	0.666739	0.643262	0.785654	0.789441	0.765337	0.768246	0.132547	0.111791	-0.0207561	0.00181285	0.00296679	0.23237
	chr1:203598471-203598853	ATP2B4	0.205825	0.0698763	0.262309	0.0624813	0.0733405	0.0574984	0.0245445	-0.0724312	-0.0969757	0.966974	0.763672	0.635648
	chr3:130612285-130613485	ATP2C1	0.163889	0.102516	0.0989869	0.0566837	0.0740793	0.0740471	-0.0553676	-0.0591397	-0.00377214	0.304251	0.27222	0.991588
	chr16:84401957-84402497	ATP2C2	0.256068	0.131402	0.200129	0.119134	0.153414	0.143657	-0.0341033	-0.0451996	-0.0110962	0.848855	0.758212	0.98193
	chr19:36048556-36049673	ATP4A	0.226509	0.1978	0.18831	0.159561	0.275152	0.259159	-0.0382192	0.055001	0.0932202	0.227925	0.105644	0.0275232
	Promoter	ATP4B	0.576733	0.584855	0.786584	0.658433	0.747125	0.776894	0.141714	0.181215	0.0395009	0.150626	0.0858719	0.762885
	chr18:43677956-43678352	ATP5A1	0.151377	0.105425	0.102962	0.0879749	0.0574318	0.0875748	-0.0329325	-0.0558978	-0.0229653	0.437878	0.182297	0.632215
	chr18:43684113-43684847	ATP5A1	0.183505	0.148451	0.111718	0.0943197	0.11387	0.105771	-0.0629592	-0.0561575	0.00680172	0.0613099	0.0814366	0.911345
	chr12:57039047-57039823	ATP5B	0.145958	0.172424	0.128583	0.0830935	0.0902675	0.0903869	-0.0533531	-0.0688641	-0.015511	0.17051	0.096633	0.769104
	chr10:7829588-7830517	ATP5C1	0.158964	0.112265	0.103362	0.0791616	0.0779429	0.0937665	-0.044353	-0.04976	-0.00540694	0.263955	0.213511	0.968786
	chr19:1240154-1240546	ATP5D	0.143089	0.09875	0.042487	0.0345319	0.0292443	0.0291792	-0.0824102	-0.091708	-0.00929772	0.0416549	0.0313147	0.87408
	chr19:1241619-1242569	ATP5D	0.269278	0.27031	0.287748	0.163584	0.139532	0.229759	-0.0441281	-0.0851489	-0.0410207	0.778149	0.460818	0.803198
	chr20:57607045-57607782	ATP5E	0.218839	0.158622	0.123142	0.0764504	0.0961	0.106487	-0.0889344	-0.0874371	0.0014973	0.128387	0.133326	0.998747
	Promoter	ATP5EP2	0.546093	0.549068	0.60837	0.631718	0.633885	0.682573	0.0724631	0.110648	0.0381853	0.0913268	0.0308925	0.329961
	chr1:111991304-111992202	ATP5F1	0.189027	0.155647	0.143547	0.11007	0.105562	0.123204	-0.0455286	-0.0579541	-0.0124255	0.215185	0.130373	0.828563
	chr17:46969695-46970125	ATP5G1	0.086159	0.0455253	0.0494315	0.02608	0.0338517	0.0383813	-0.0280864	-0.0297257	-0.00163929	0.420546	0.389432	0.996004
	chr12:54069625-54070177	ATP5G2	0.107481	0.101555	0.0763706	0.0559078	0.0463243	0.0590529	-0.0383787	-0.0518294	-0.0134506	0.0642436	0.0292229	0.473769
	chr12:54071053-54071265	ATP5G2	0.327989	0.508048	0.225287	0.604852	0.642242	0.395689	-0.00294866	0.100947	0.103896	0.999879	0.873167	0.866504
	chr2:176045969-176046504	ATP5G3	0.118908	0.0931778	0.0696756	0.0535735	0.0746981	0.0526356	-0.0444186	-0.0423763	0.00204231	0.12184	0.135339	0.990281
	chr17:73042577-73043316	ATP5H	0.145625	0.100979	0.110266	0.0700923	0.0960762	0.0871128	-0.0331229	-0.0317076	0.00141538	0.470221	0.494491	0.998206
	chr4:667273-667601	ATP5I	0.056486	0.223892	0.210084	0.136547	0.169052	0.290958	0.0331263	0.0898164	0.0566901	0.929312	0.625366	0.814506
	chr4:668051-668726	ATP5I	0.0858411	0.0492953	0.0552328	0.0318496	0.0328734	0.0367844	-0.0240271	-0.0327393	-0.00871226	0.464039	0.298427	0.880993
	chr21:27106814-27108211	ATP5J	0.20857	0.199035	0.171642	0.132622	0.141381	0.168111	-0.0516705	-0.0490566	0.00261386	0.151896	0.169479	0.99037
	chr7:99063423-99063624	ATP5J2	0.115622	0.067227	0.0373975	0.0420453	0.0446561	0.0420271	-0.0517029	-0.0480827	0.00362021	0.154658	0.179947	0.981988
	chr11:118272261-118272546	ATP5L	0.0684647	0.038191	0.0578372	0.0380272	0.0500564	0.0453418	-0.00539565	-0.00562876	-0.000233114	0.931811	0.926167	0.999865
	Promoter	ATP5L2	0.584075	0.611681	0.710544	0.711855	0.753179	0.742865	0.113321	0.150144	0.0368222	0.00522152	0.00230519	0.107906
	chr21:35287803-35288208	ATP5O	0.126158	0.0889043	0.115146	0.102679	0.0889373	0.0916456	0.00138131	-0.0172399	-0.0186212	0.995943	0.590021	0.548919
	chr14:50778680-50779544	ATP5S	0.147839	0.13642	0.107251	0.0687115	0.0990421	0.0598764	-0.0541487	-0.0626706	-0.00852193	0.188628	0.13872	0.928333
	chr19:41945690-41945904	ATP5SL	0.110943	0.0541986	0.0510809	0.0333191	0.0553071	0.0573803	-0.0403711	-0.0262274	0.0141437	0.350741	0.586414	0.838613
	chrX:153656733-153657363	ATP6AP1	0.522938	0.443388	0.481616	0.267601	0.512988	0.52793	-0.108554	0.0372965	0.145851	0.547152	0.918173	0.384211
	Promoter	ATP6AP1L	0.771112	0.766607	0.762215	0.879689	0.831973	0.885535	0.0520925	0.0898946	0.0378021	0.632123	0.33755	0.771754
	chrX:40439739-40440705	ATP6AP2	0.243619	0.287577	0.281903	0.194339	0.335684	0.340272	-0.0274772	0.0723797	0.0998568	0.787325	0.307543	0.169025
	chr17:40610746-40611032	ATP6V0A1	0.166382	0.15264	0.0887924	0.044558	0.0685881	0.0465978	-0.0928358	-0.101918	-0.00908225	0.0428071	0.0333986	0.904572
	chr12:124196646-124197507	ATP6V0A2	0.169998	0.109753	0.06357	0.0444975	0.039482	0.0466219	-0.085842	-0.0968238	-0.0109818	0.0897358	0.0668105	0.908934
	Promoter	ATP6V0A4	0.658508	0.671866	0.687139	0.705701	0.772725	0.738393	0.0312323	0.0903718	0.0591395	0.294781	0.0256521	0.0775452
	chr1:44440142-44441256	ATP6V0B	0.178211	0.125892	0.141635	0.0834782	0.095244	0.106027	-0.0394948	-0.0514158	-0.011921	0.518294	0.372743	0.929115
	chr16:2563430-2564903	ATP6V0C	0.177367	0.137204	0.152839	0.0983076	0.140132	0.117391	-0.0317123	-0.028524	0.0031883	0.582763	0.637035	0.993448
	chr16:2569559-2571071	ATP6V0C	0.301452	0.387385	0.391981	0.382119	0.314372	0.454703	0.0426313	0.0401191	-0.00251225	0.813724	0.831968	0.999232
	chr16:67514398-67515345	ATP6V0D1	0.138763	0.124052	0.098707	0.0738224	0.0672812	0.0817705	-0.0451428	-0.0568817	-0.0117389	0.0827349	0.0461654	0.682494
	Promoter	ATP6V0D2	0.72352	0.688756	0.763384	0.797424	0.91434	0.793731	0.0742663	0.147898	0.0736316	0.444728	0.133267	0.449499
	chr5:172410691-172411161	ATP6V0E1	0.165092	0.14186	0.112881	0.0833115	0.0829737	0.0973422	-0.0553798	-0.0633181	-0.00793835	0.0857366	0.0615591	0.883976
	chr7:149570366-149571272	ATP6V0E2	0.1399	0.0730472	0.0670805	0.0548163	0.048647	0.0589384	-0.0455254	-0.0526811	-0.00715568	0.363651	0.288866	0.965206
	chr3:113464437-113465159	ATP6V1A	0.177227	0.12412	0.102954	0.0781885	0.0917319	0.0906436	-0.0601023	-0.0594857	0.000616574	0.166473	0.170086	0.999634
	chr2:71192094-71192495	ATP6V1B1	0.501085	0.342019	0.312601	0.687334	0.58689	0.35938	0.0784157	0.0515831	-0.0268326	0.913313	0.960862	0.989149
	chr8:20054546-20055027	ATP6V1B2	0.0626539	0.048279	0.0521967	0.0333542	0.0364045	0.0283186	-0.012691	-0.0231049	-0.0104139	0.511002	0.206075	0.616573
	chr8:104033147-104033564	ATP6V1C1	0.1258	0.0591667	0.0852632	0.0564315	0.075739	0.0612936	-0.0216361	-0.0239671	-0.00233102	0.772179	0.732389	0.996729
	chr2:10861206-10862382	ATP6V1C2	0.215463	0.214758	0.138996	0.104799	0.128929	0.111939	-0.0932134	-0.0946766	-0.00146319	0.0190377	0.0182291	0.995164
	chr14:67826139-67827526	ATP6V1D	0.199651	0.169357	0.130822	0.103376	0.158424	0.128056	-0.0674049	-0.0412639	0.026141	0.0940281	0.26234	0.503919
	chr22:18111132-18111672	ATP6V1E1	0.17296	0.158389	0.126484	0.0885929	0.0856469	0.11501	-0.058136	-0.065346	-0.00721005	0.127424	0.0973756	0.935232
	Promoter	ATP6V1E2	0.673599	0.739779	0.735595	0.73754	0.831731	0.851734	0.0298784	0.135043	0.105165	0.597003	0.0350373	0.0670335
	chr7:128502715-128503276	ATP6V1F	0.220039	0.235386	0.167024	0.110388	0.155584	0.136172	-0.0890062	-0.0818345	0.00717164	0.0766972	0.0939605	0.95707
	chr9:117349887-117350388	ATP6V1G1	0.145006	0.146506	0.0781655	0.0648279	0.0536829	0.0786254	-0.0742592	-0.0796018	-0.00534255	0.0155835	0.0128092	0.89295
	Promoter	ATP6V1G2	0.214822	0.234041	0.211877	0.151088	0.202846	0.179461	-0.042949	-0.0332776	0.0096714	0.388464	0.529507	0.936494
	Promoter	ATP6V1G3	0.695027	0.603683	0.84	0.461474	0.871908	0.867909	0.00138221	0.220554	0.219172	0.999958	0.449289	0.452785
	chr8:54755576-54756109	ATP6V1H	0.169763	0.105719	0.107292	0.0884003	0.0913637	0.0910515	-0.0398952	-0.0465336	-0.00663836	0.419661	0.336769	0.96818
	chrX:77165924-77166295	ATP7A	0.465872	0.333527	0.412	0.129458	0.47813	0.501602	-0.128971	0.0901663	0.219137	0.621071	0.777304	0.334175
	chr13:52585314-52586567	ATP7B	0.135715	0.105802	0.0755556	0.0573938	0.0628765	0.0617159	-0.0542841	-0.0584625	-0.00417848	0.063841	0.0528543	0.954687
	chr4:42658278-42659550	ATP8A1	0.102879	0.0626643	0.105918	0.0585512	0.0606417	0.0551015	-0.000537125	-0.0249	-0.0243629	0.999755	0.637171	0.647887
	chr13:25945993-25946953	ATP8A2	0.245535	0.170051	0.189869	0.108908	0.0921517	0.139316	-0.0584043	-0.0920591	-0.0336548	0.534705	0.289649	0.787851
	chr13:26042693-26043486	ATP8A2	0.330882	0.240919	0.3183	0.305345	0.474128	0.406343	0.0259221	0.154335	0.128413	0.849176	0.0879547	0.134483
	chr13:26586287-26586761	ATP8A2	0.575377	0.548852	0.507499	0.707574	0.694454	0.437578	0.045422	0.00390134	-0.0415207	0.939317	0.999528	0.948863
	chr18:55315730-55315932	ATP8B1	0.747187	0.827819	0.85028	0.897403	0.933026	0.888918	0.0863381	0.123469	0.0371307	0.248136	0.119154	0.686973
	chr1:154298205-154298544	ATP8B2	0.310943	0.345883	0.236078	0.223335	0.191914	0.239972	-0.0987066	-0.11247	-0.0137632	0.0567238	0.0403953	0.851624
	chr1:154300975-154301528	ATP8B2	0.243037	0.289162	0.254635	0.247465	0.212991	0.194302	-0.0150493	-0.0624526	-0.0474033	0.763346	0.109151	0.197538
	chr19:1789459-1789880	ATP8B3	0.226706	0.297656	0.232216	0.195038	0.166412	0.32511	-0.0485539	-0.01642	0.032134	0.795982	0.972431	0.900947
	chr19:1795922-1797001	ATP8B3	0.281742	0.395998	0.387461	0.392746	0.329406	0.36145	0.0512331	0.00655784	-0.0446753	0.597808	0.990002	0.665982
	chr19:1799934-1800248	ATP8B3	0.696251	0.607598	0.866847	0.611208	0.877245	0.850607	0.0871033	0.212001	0.124898	0.736697	0.28048	0.564526
	chr19:1811954-1812337	ATP8B3	0.19338	0.269013	0.141037	0.088396	0.0767185	0.108772	-0.11648	-0.138452	-0.0219715	0.119506	0.0795095	0.853096
	chr19:1812465-1812733	ATP8B3	0.22166	0.242501	0.118141	0.140735	0.117109	0.122897	-0.102642	-0.112078	-0.00943508	0.00822959	0.00638726	0.760394
	Promoter	ATP8B4	0.597958	0.475152	0.558875	0.622292	0.674799	0.558771	0.0540289	0.08023	0.0262012	0.763232	0.581938	0.934136
	chr20:50383675-50384904	ATP9A	0.192849	0.172388	0.182543	0.133504	0.0518069	0.155344	-0.0245949	-0.0790428	-0.0544479	0.868661	0.350238	0.554694
	chr18:76828638-76829796	ATP9B	0.272343	0.222967	0.104528	0.161482	0.107398	0.0942915	-0.11465	-0.146811	-0.0321602	0.0695136	0.036701	0.611107
	chr18:76906114-76906380	ATP9B	0.862791	0.888136	0.92807	0.929264	0.956236	0.947729	0.0532041	0.0765196	0.0233155	0.0333794	0.0121967	0.229935
	chr18:76985514-76985929	ATP9B	0.889728	0.909784	0.932141	0.895598	0.939856	0.899556	0.0141132	0.0199501	0.00583695	0.831919	0.706545	0.967394
	chr18:77087463-77088162	ATP9B	0.904221	0.80967	0.871786	0.914333	0.970768	0.890986	0.0361141	0.0739314	0.0378173	0.792383	0.45053	0.776194
	chr18:77125676-77125885	ATP9B	0.646495	0.731281	0.855737	0.902311	0.890527	0.873416	0.190136	0.193083	0.00294716	0.0358675	0.0344213	0.99703
	chr18:77134250-77134551	ATP9B	0.728981	0.732159	0.827395	0.868075	0.865278	0.844779	0.117165	0.124459	0.00729338	0.0165558	0.0139691	0.921219
	chr1:47133674-47134395	ATPAF1	0.224638	0.193892	0.158536	0.114984	0.107013	0.130655	-0.0725052	-0.0904317	-0.0179265	0.108911	0.0638107	0.753148
	chr17:17942198-17943495	ATPAF2	0.164748	0.128314	0.11924	0.0738936	0.0876662	0.105684	-0.0499637	-0.0498555	0.000108224	0.256608	0.257602	0.99999
	chr15:35838126-35838515	ATPBD4	0.145636	0.153608	0.109119	0.0908431	0.0485111	0.077386	-0.0496412	-0.0866735	-0.0370322	0.0801143	0.0184138	0.156714
	chr11:67182965-67183393	ATPGD1	0.19796	0.498887	0.154713	0.44818	0.0629003	0.0644364	-0.0469768	-0.284755	-0.237778	0.96007	0.351601	0.449967
	chr11:67188087-67188879	ATPGD1	0.226463	0.144711	0.085349	0.0787115	0.0868805	0.0809672	-0.103557	-0.101663	0.0018936	0.105723	0.11034	0.998249
	chr11:67191411-67191666	ATPGD1	0.850444	0.867822	0.885729	0.873541	0.926572	0.894806	0.0205017	0.0515559	0.0310541	0.479306	0.0897961	0.260906
	chr1:28562510-28562976	ATPIF1	0.122307	0.0808719	0.0603309	0.0521479	0.039588	0.0451804	-0.0453503	-0.0592054	-0.0138552	0.153873	0.0836665	0.730557
	chr3:142297219-142297849	ATR	0.232671	0.207517	0.132379	0.0976291	0.0855756	0.11401	-0.10509	-0.120301	-0.0152113	0.031063	0.0214627	0.768061
	chr3:48487793-48488581	ATRIP	0.204641	0.158627	0.140258	0.10477	0.108793	0.110124	-0.05912	-0.0721757	-0.0130556	0.16934	0.109216	0.853761
	chr20:3451291-3452231	ATRN	0.201089	0.1297	0.124443	0.0878692	0.0854113	0.097386	-0.0592383	-0.0739957	-0.0147574	0.312674	0.210612	0.899741
	chr10:116852261-116854094	ATRNL1	0.156142	0.154982	0.134359	0.104188	0.0693183	0.0952485	-0.0362885	-0.0732787	-0.0369902	0.210886	0.0409559	0.20317
	chrX:77041003-77041725	ATRX	0.447978	0.460796	0.536264	0.177725	0.526078	0.573857	-0.0973924	0.0955802	0.192973	0.800956	0.80708	0.482903
	chr6:16326950-16327781	ATXN1	0.84916	0.863548	0.905685	0.863509	0.939862	0.855092	0.0282425	0.0411229	0.0128805	0.768883	0.60013	0.943033
	chr6:16328169-16328563	ATXN1	0.618931	0.71373	0.747465	0.755195	0.85383	0.783536	0.0849993	0.152353	0.0673533	0.320895	0.100263	0.446243
	chr6:16760178-16762985	ATXN1	0.179064	0.16871	0.0993209	0.0769909	0.08846	0.0849669	-0.0857313	-0.0871738	-0.00144244	0.00713437	0.00679911	0.988967
	chr22:46067451-46068490	ATXN10	0.171012	0.176411	0.161023	0.178525	0.111398	0.0996265	-0.00393719	-0.0681989	-0.0642617	0.900871	0.00940375	0.0111437
	chr16:71879763-71880296	ATXN1L	0.311029	0.192201	0.124885	0.097139	0.147191	0.108133	-0.140603	-0.123953	0.01665	0.144096	0.187608	0.946645
	chr16:71894107-71894394	ATXN1L	0.664944	0.743929	0.849093	0.837594	0.875438	0.859336	0.138907	0.16295	0.0240436	0.0500025	0.0327945	0.768403
	chr16:71917738-71918542	ATXN1L	0.27959	0.223817	0.185381	0.163408	0.13155	0.179914	-0.0773091	-0.0959715	-0.0186624	0.174058	0.108354	0.833239
	chr12:112035612-112037558	ATXN2	0.188075	0.203579	0.124146	0.0916828	0.112187	0.0994356	-0.0879132	-0.090016	-0.00210281	0.0223533	0.0209392	0.990043
	chr16:28833904-28835873	ATXN2L	0.19563	0.167217	0.146776	0.110958	0.137213	0.131156	-0.0525563	-0.0472392	0.00531706	0.132651	0.166883	0.957599
	chr14:92572554-92573103	ATXN3	0.136785	0.128996	0.119292	0.0824394	0.0751975	0.0918778	-0.0320247	-0.0493529	-0.0173282	0.281939	0.118568	0.610754
	Promoter	ATXN3L	0.825383	0.824188	0.806454	0.766807	0.845493	0.829054	-0.0381552	0.0124877	0.0506429	0.221519	0.773966	0.122824
	chr3:63849046-63850357	ATXN7	0.104261	0.107069	0.165479	0.118238	0.132636	0.134793	0.036194	0.0280496	-0.00814445	0.290346	0.424654	0.909677
	chr3:63897392-63898299	ATXN7	0.25093	0.185659	0.0824494	0.038468	0.0466088	0.0536649	-0.157836	-0.168158	-0.0103219	0.0329654	0.0277721	0.946121
	chr3:63898485-63898774	ATXN7	0.163477	0.0887818	0.0513745	0.0563966	0.0423676	0.0586481	-0.0722439	-0.0756216	-0.0033777	0.197458	0.180137	0.993605
	chr7:105516844-105517963	ATXN7L1	0.204182	0.209848	0.106979	0.0575005	0.118449	0.180966	-0.124775	-0.0573079	0.0674672	0.0627414	0.322108	0.243789
	chr1:110026630-110026903	ATXN7L2	0.100542	0.0813825	0.0456028	0.0448949	0.0460266	0.0349082	-0.0457135	-0.050495	-0.0047815	0.0302288	0.0230365	0.863778
	chr17:42276291-42276738	ATXN7L3	0.2336	0.121132	0.0916178	0.0939479	0.062906	0.0965328	-0.0845833	-0.0976467	-0.0130634	0.319681	0.250438	0.960413
	chr17:42276906-42278143	ATXN7L3	0.237526	0.173153	0.107785	0.0713658	0.123882	0.102048	-0.115764	-0.0923744	0.0233895	0.0692124	0.118608	0.758313
	chr13:70681732-70682219	ATXN8OS	0.191008	0.239713	0.16212	0.304031	0.380376	0.252949	0.0177149	0.101302	0.0835868	0.9738	0.502543	0.6059
	chr9:94123793-94124201	AUH	0.132118	0.0740831	0.0893968	0.0652028	0.047679	0.0577953	-0.0258009	-0.0503635	-0.0245626	0.629773	0.273758	0.653958
	chr2:74756223-74757930	AUP1	0.172855	0.154659	0.11994	0.0857106	0.0783303	0.0907502	-0.0609314	-0.0792165	-0.0182851	0.0697081	0.0353488	0.576483
	chr20:54967036-54968001	AURKA	0.162562	0.149708	0.0998861	0.078209	0.0931798	0.0805742	-0.0670876	-0.0692581	-0.0021705	0.0203968	0.0186688	0.980691
	chr1:1309140-1311039	AURKAIP1	0.270314	0.281919	0.311057	0.223701	0.283963	0.305457	-0.0087374	0.0185933	0.0273307	0.970079	0.875619	0.760822
	Promoter	AURKAPS1	0.914477	0.907112	0.943928	0.908457	0.940634	0.946144	0.015398	0.0325941	0.0171962	0.611284	0.221132	0.553065
	chr17:8113632-8113966	AURKB	0.204374	0.194059	0.127356	0.07581	0.122867	0.121326	-0.0976335	-0.0771197	0.0205138	0.0400697	0.0733517	0.648488
	chr19:57741955-57742457	AURKC	0.612519	0.623768	0.711858	0.702045	0.669046	0.712874	0.0888082	0.0728164	-0.0159918	0.0367422	0.0615784	0.704888
	chr7:69062374-69065037	AUTS2	0.177273	0.147156	0.116456	0.0901248	0.107786	0.114653	-0.0589241	-0.0509945	0.00792951	0.0751977	0.106298	0.885918
	chr7:70060834-70061456	AUTS2	0.192095	0.213924	0.210305	0.184317	0.168976	0.161027	-0.00569883	-0.038008	-0.0323092	0.917716	0.146113	0.204247
	chr7:70096263-70096501	AUTS2	0.361984	0.520002	0.537395	0.787335	0.809639	0.698244	0.221372	0.312948	0.0915765	0.334034	0.178903	0.775265
	chr7:70158760-70160687	AUTS2	0.158584	0.143262	0.15443	0.248184	0.115682	0.124023	0.0503837	-0.0310709	-0.0814546	0.487962	0.72978	0.238549
	chr7:70254894-70255986	AUTS2	0.679012	0.750502	0.843644	0.795162	0.887335	0.841361	0.104646	0.14959	0.0449448	0.152346	0.0661319	0.564604
	chr15:34330569-34331478	AVEN	0.205204	0.196566	0.11088	0.104245	0.0799945	0.0916935	-0.0933229	-0.115041	-0.0217183	0.00155496	0.000871198	0.0883353
	Promoter	AVIL	0.407004	0.539433	0.37236	0.493283	0.422841	0.576857	-0.0403969	0.0266306	0.0670275	0.910676	0.95945	0.783083
	chr7:32535086-32535540	AVL9	0.145688	0.147895	0.100075	0.084518	0.0641213	0.0875027	-0.0544949	-0.0709795	-0.0164846	0.0359175	0.0174194	0.431172
	chr20:3063005-3064146	AVP	0.31403	0.428902	0.33372	0.250449	0.18975	0.134787	-0.0793811	-0.209197	-0.129816	0.494956	0.0858521	0.239042
	chr10:99446696-99447400	AVPI1	0.182663	0.134847	0.100876	0.0571153	0.0566889	0.0804043	-0.0797596	-0.0902084	-0.0104488	0.128595	0.0968937	0.928738
	chr12:63543636-63544967	AVPR1A	0.280633	0.506549	0.164842	0.438507	0.27098	0.249398	-0.0919163	-0.133401	-0.0414849	0.813814	0.6671	0.956604
	chr1:206223537-206224028	AVPR1B	0.13198	0.128677	0.133525	0.102016	0.0678936	0.084314	-0.0125583	-0.0542248	-0.0416665	0.696584	0.0671379	0.125652
	Promoter	AVPR2	0.559487	0.626408	0.593651	0.612774	0.604025	0.606161	0.010265	0.0121453	0.00188028	0.932217	0.90724	0.997593
	Promoter	AWAT1	0.556529	0.233024	0.6188	0.443311	0.592188	0.621929	0.136279	0.212282	0.0760031	0.674847	0.44097	0.87469
	Promoter	AWAT2	0.685259	0.437156	0.578231	0.500847	0.648615	0.580912	-0.0216686	0.0535564	0.075225	0.978849	0.881611	0.787364
	chr16:341081-341421	AXIN1	0.796108	0.883035	0.892774	0.921368	0.962607	0.929744	0.0674997	0.106604	0.0391043	0.33877	0.144385	0.633427
	chr16:347027-347416	AXIN1	0.739653	0.869148	0.859087	0.86964	0.90358	0.877323	0.0599631	0.0860513	0.0260882	0.572729	0.374327	0.884377
	chr16:347838-348234	AXIN1	0.856173	0.883175	0.872147	0.913672	0.899514	0.883695	0.0232353	0.0219304	-0.00130483	0.57924	0.609377	0.99792
	chr16:354243-354446	AXIN1	0.552933	0.5967	0.781163	0.822882	0.846338	0.810031	0.227206	0.253368	0.0261625	0.00867792	0.00633994	0.672487
	chr16:374732-375328	AXIN1	0.482852	0.367753	0.502549	0.617493	0.676296	0.440706	0.134719	0.133199	-0.00151979	0.55158	0.557702	0.999907
	chr17:63532955-63533933	AXIN2	0.779079	0.633384	0.838385	0.836775	0.865196	0.860119	0.131349	0.156426	0.0250774	0.215801	0.151282	0.909594
	chr17:63534228-63534626	AXIN2	0.687209	0.596505	0.779153	0.836964	0.777218	0.728165	0.166202	0.110835	-0.055367	0.0813393	0.199717	0.554133
	chr17:63555902-63557362	AXIN2	0.139379	0.134482	0.0623125	0.0310053	0.0188047	0.0326671	-0.0902717	-0.111195	-0.020923	0.015782	0.00872929	0.412822
	chr17:63557692-63557931	AXIN2	0.240881	0.146495	0.134989	0.114542	0.131312	0.145361	-0.0689226	-0.055351	0.0135716	0.329868	0.448512	0.939298
	chr19:41732006-41732556	AXL	0.112512	0.127891	0.0528131	0.0610217	0.0741009	0.0800426	-0.063284	-0.0431297	0.0201543	0.00720869	0.0213523	0.144979
	Promoter	AZGP1	0.671675	0.548491	0.727718	0.683756	0.738579	0.740082	0.0956541	0.129248	0.0335934	0.312079	0.179742	0.815885
	chr17:79164388-79165184	AZI1	0.498478	0.724986	0.774061	0.84664	0.858009	0.828769	0.198618	0.231657	0.0330386	0.251996	0.187911	0.940288
	chr17:79177057-79177273	AZI1	0.691741	0.77867	0.875791	0.901895	0.837821	0.866662	0.153637	0.117036	-0.0366015	0.0577251	0.111869	0.655672
	chr17:79183373-79183967	AZI1	0.674444	0.665526	0.839941	0.843422	0.875241	0.837427	0.171697	0.186349	0.014652	0.00351537	0.00277025	0.666592
	chr17:79196345-79197419	AZI1	0.200176	0.135171	0.126889	0.095486	0.089319	0.108632	-0.0564858	-0.0686978	-0.012212	0.295622	0.207574	0.917792
	chr3:28389975-28390855	AZI2	0.129951	0.0847226	0.125402	0.0878321	0.0898136	0.0855357	-0.000719552	-0.019662	-0.0189424	0.999507	0.719979	0.735495
	chr8:103875222-103877084	AZIN1	0.242882	0.249175	0.126442	0.0891883	0.075906	0.101151	-0.138213	-0.1575	-0.0192867	0.0102287	0.00703038	0.606125
	Promoter	AZU1	0.561005	0.576018	0.666022	0.715265	0.683801	0.693403	0.122132	0.120091	-0.00204125	0.0215979	0.0226268	0.994995
	chr15:45003460-45004345	B2M	0.0923093	0.0758171	0.0703176	0.0626283	0.0527089	0.0585051	-0.0175903	-0.0284562	-0.0108659	0.206775	0.0705026	0.446751
	chr3:160822494-160823260	B3GALNT1	0.157643	0.138667	0.141557	0.117436	0.0905081	0.104617	-0.0186579	-0.050592	-0.0319341	0.463225	0.0696016	0.19645
	chr1:235667089-235668619	B3GALNT2	0.148129	0.0750368	0.0799508	0.0595335	0.0633069	0.0585818	-0.0418408	-0.0506386	-0.00879777	0.465343	0.360664	0.957306
	Promoter	B3GALT1	0.683919	0.684787	0.726122	0.70653	0.7623	0.741273	0.0319733	0.0674338	0.0354606	0.140006	0.0212651	0.110954
	Promoter	B3GALT2	0.405169	0.640199	0.537859	0.602959	0.321217	0.616127	0.047725	-0.0540118	-0.101737	0.950688	0.93757	0.804921
	chr6:33244677-33245554	B3GALT4	0.216558	0.227105	0.262194	0.144116	0.211331	0.138628	-0.0186766	-0.0468522	-0.0281755	0.94319	0.715677	0.878191
	Promoter	B3GALT5	0.579781	0.506563	0.637663	0.675005	0.622608	0.58201	0.113162	0.0591372	-0.0540249	0.110715	0.377737	0.427241
	chr1:1167001-1168985	B3GALT6	0.684111	0.677443	0.866693	0.633363	0.957977	0.925282	0.0692513	0.260853	0.191602	0.770257	0.141474	0.260873
	chr13:31773919-31775034	B3GALTL	0.270451	0.270182	0.179813	0.164259	0.151659	0.165524	-0.0982805	-0.111725	-0.013444	0.00287556	0.00198365	0.37768
	chr11:134253449-134254151	B3GAT1	0.823788	0.727437	0.811703	0.663808	0.922509	0.862976	-0.0378571	0.117129	0.154986	0.877521	0.39164	0.250255
	chr11:134257428-134257631	B3GAT1	0.550853	0.539284	0.767546	0.667551	0.781352	0.760013	0.17248	0.225614	0.0531343	0.0523258	0.0255945	0.50066
	chr11:134281380-134282919	B3GAT1	0.235326	0.265445	0.123175	0.230369	0.119726	0.129451	-0.0736133	-0.125796	-0.0521832	0.366592	0.136347	0.555823
	chr6:71665360-71667132	B3GAT2	0.161345	0.176876	0.113057	0.0973152	0.113525	0.0992548	-0.0639241	-0.0627206	0.00120349	0.0192961	0.0203423	0.993123
	chr11:62389337-62389791	B3GAT3	0.153178	0.135765	0.128789	0.108731	0.109639	0.0991112	-0.0257115	-0.0400962	-0.0143848	0.216289	0.0817037	0.514672
	chr11:66113970-66114258	B3GNT1	0.494193	0.703333	0.788856	0.8151	0.724838	0.8307	0.203215	0.179007	-0.0242084	0.234776	0.293625	0.966147
	chr11:66114497-66115525	B3GNT1	0.214127	0.130136	0.0979269	0.0919509	0.0786518	0.106889	-0.0771924	-0.0793609	-0.00216855	0.230961	0.219202	0.998031
	chr2:62422191-62424458	B3GNT2	0.216009	0.199209	0.133539	0.095557	0.104299	0.108925	-0.0930609	-0.100997	-0.0079362	0.0245271	0.019564	0.891613
	chr19:17905579-17906317	B3GNT3	0.259137	0.389997	0.264225	0.630021	0.247878	0.342075	0.122556	-0.0295899	-0.152146	0.754172	0.982148	0.660342
	chr19:17918737-17919098	B3GNT3	0.33584	0.392336	0.520798	0.600206	0.578673	0.517912	0.196414	0.184204	-0.0122097	0.0496758	0.0585786	0.963751
	chr12:122687800-122689106	B3GNT4	0.176599	0.143346	0.136846	0.136889	0.111753	0.0889068	-0.023105	-0.0596429	-0.036538	0.443133	0.0718972	0.213649
	chr3:182971429-182972635	B3GNT5	0.156324	0.127362	0.105864	0.106682	0.187144	0.146334	-0.0355706	0.0248954	0.0604661	0.326613	0.521304	0.116322
	chr11:76750692-76751778	B3GNT6	0.565048	0.577873	0.635828	0.636639	0.718964	0.64146	0.0647727	0.108752	0.0439789	0.254384	0.0844583	0.455794
	chr2:232260100-232261134	B3GNT7	0.231421	0.299167	0.363529	0.361746	0.343586	0.359424	0.0973434	0.0862113	-0.0111321	0.0823609	0.109831	0.921002
	chr2:232262854-232263544	B3GNT7	0.62225	0.745644	0.75039	0.830242	0.735963	0.729657	0.106369	0.0488632	-0.057506	0.317819	0.721729	0.647448
	Promoter	B3GNT8	0.534246	0.581369	0.553639	0.70022	0.585589	0.615614	0.0691222	0.0427942	-0.026328	0.586645	0.796391	0.913611
	chr16:67183208-67184968	B3GNT9	0.347614	0.403623	0.432778	0.323945	0.363772	0.339126	0.0027429	-0.0241695	-0.0269124	0.998406	0.88779	0.863989
	chr17:80918218-80919258	B3GNTL1	0.64691	0.775706	0.85575	0.868353	0.883232	0.817144	0.150744	0.13888	-0.0118633	0.162499	0.192238	0.978352
	chr17:80922368-80922812	B3GNTL1	0.693996	0.778339	0.829608	0.833735	0.833648	0.675017	0.0955041	0.0181648	-0.0773392	0.484702	0.967136	0.598964
	chr17:80929062-80929354	B3GNTL1	0.699921	0.774708	0.846963	0.828823	0.870378	0.811976	0.100578	0.103862	0.00328419	0.161282	0.150627	0.996189
	chr17:80960510-80963045	B3GNTL1	0.728731	0.739631	0.79531	0.795531	0.869142	0.798943	0.0612392	0.0998617	0.0386225	0.234533	0.0813666	0.472056
	chr17:80969748-80970160	B3GNTL1	0.722879	0.6511	0.891099	0.897306	0.891491	0.816591	0.207213	0.167051	-0.0401618	0.0331218	0.0582585	0.653012
	chr17:80975646-80976250	B3GNTL1	0.832481	0.81106	0.840118	0.844214	0.871568	0.834269	0.0203953	0.0311476	0.0107523	0.549895	0.319339	0.825455
	chr17:80983038-80983563	B3GNTL1	0.937748	0.950153	0.992544	0.998697	0.99073	0.992706	0.05167	0.0477675	-0.0039025	0.00584743	0.00733626	0.788702
	chr17:80989059-80989392	B3GNTL1	0.787411	0.793392	0.86822	0.877122	0.848129	0.874404	0.0822696	0.0708647	-0.0114049	0.0117301	0.0178636	0.633809
	chr17:80997085-80997507	B3GNTL1	0.912133	0.911142	0.886678	0.866255	0.903024	0.878919	-0.0351712	-0.0206661	0.0145051	0.139802	0.370503	0.56508
	chr17:81009245-81009999	B3GNTL1	0.230247	0.180505	0.150355	0.102728	0.106177	0.131168	-0.0788345	-0.0867037	-0.00786925	0.150337	0.121894	0.963021
	chr12:58021294-58022037	B4GALNT1	0.518986	0.395958	0.395244	0.488634	0.59264	0.408636	-0.0155328	0.0431659	0.0586988	0.98633	0.902034	0.83083
	chr12:58025661-58027056	B4GALNT1	0.194674	0.154519	0.132499	0.0955447	0.140469	0.111414	-0.0605747	-0.0486548	0.0119199	0.182862	0.276066	0.888602
	chr17:47209811-47210740	B4GALNT2	0.184572	0.221849	0.131495	0.113492	0.118056	0.134677	-0.0807171	-0.0768438	0.00387334	0.042878	0.0487588	0.975573
	chr12:568702-570362	B4GALNT3	0.284107	0.184851	0.141133	0.1354	0.28874	0.160263	-0.096213	-0.00997765	0.0862354	0.424512	0.987651	0.485342
	chr11:375851-377380	B4GALNT4	0.728455	0.722844	0.863488	0.765506	0.919613	0.893085	0.0888475	0.1807	0.0918524	0.228616	0.044934	0.214632
	chr11:379295-380768	B4GALNT4	0.66378	0.523113	0.815071	0.488729	0.883751	0.800775	0.0584535	0.248816	0.190363	0.920794	0.348203	0.495031
	chr9:33166700-33167934	B4GALT1	0.273246	0.234022	0.170612	0.169588	0.129336	0.131873	-0.0835339	-0.12303	-0.0394958	0.0278967	0.00943387	0.173785
	chr1:44444635-44445622	B4GALT2	0.164063	0.118237	0.124257	0.0983101	0.106952	0.101448	-0.0298666	-0.03695	-0.0070834	0.451561	0.336055	0.943609
	chr1:161147061-161147451	B4GALT3	0.169967	0.129094	0.0930367	0.0723879	0.0754341	0.107414	-0.0668177	-0.0581062	0.0087115	0.118958	0.161539	0.924641
	chr3:118959339-118959934	B4GALT4	0.180642	0.137998	0.0958432	0.0670833	0.076073	0.0798664	-0.0778569	-0.0813505	-0.00349351	0.0682544	0.0611236	0.985014
	chr20:48329645-48330682	B4GALT5	0.214074	0.159336	0.125261	0.133009	0.109225	0.122156	-0.0575696	-0.0710143	-0.0134447	0.170438	0.107401	0.839695
	chr18:29264703-29265504	B4GALT6	0.0431655	0.038835	0.0348929	0.0288936	0.071601	0.0300868	-0.00910694	0.0098437	0.0189506	0.863523	0.843611	0.576235
	chr5:177026715-177027519	B4GALT7	0.202697	0.141444	0.0949682	0.0835691	0.086876	0.0882441	-0.082802	-0.0845106	-0.00170864	0.0931875	0.0887479	0.997519
	chr5:177031165-177031584	B4GALT7	0.71863	0.760265	0.850308	0.870487	0.871807	0.861167	0.12095	0.127039	0.00608916	0.0168886	0.0147122	0.947966
	chr5:177035351-177035660	B4GALT7	0.723305	0.802058	0.833386	0.862525	0.902632	0.831922	0.085274	0.104596	0.0193216	0.282313	0.193434	0.905681
	chr17:19247785-19248069	B9D1	0.398824	0.61253	0.609308	0.698574	0.554599	0.682084	0.148264	0.112665	-0.0355994	0.454772	0.604041	0.942902
	chr17:19265403-19266444	B9D1	0.152218	0.11125	0.0944885	0.0648026	0.0526858	0.0745652	-0.0520884	-0.0681085	-0.0160201	0.196621	0.110471	0.77423
	chr19:41869673-41870133	B9D2	0.148071	0.114079	0.0862428	0.0484854	0.0432292	0.0610183	-0.0637114	-0.0789517	-0.0152403	0.121869	0.0733138	0.783605
	chr8:104152726-104153390	BAALC	0.200129	0.160062	0.177955	0.152041	0.183368	0.12524	-0.0150973	-0.0257913	-0.0106939	0.880185	0.707994	0.936681
	Promoter	BAAT	0.54475	0.614354	0.649408	0.685283	0.640096	0.707744	0.087793	0.0943681	0.00657515	0.241525	0.210809	0.986793
	chr11:117186344-117186979	BACE1	0.207951	0.187603	0.108633	0.095855	0.0986458	0.0829775	-0.0955329	-0.106966	-0.0114326	0.00788741	0.0056914	0.637914
	chr21:42539367-42540872	BACE2	0.211704	0.167026	0.148036	0.109852	0.112657	0.119668	-0.0604208	-0.0732019	-0.0127812	0.168071	0.110237	0.863552
	chr21:42617817-42618020	BACE2	0.79103	0.80658	0.883126	0.900361	0.93608	0.869896	0.0929379	0.104182	0.0112444	0.0937873	0.0710496	0.920663
	chr21:30670744-30671786	BACH1	0.266619	0.192059	0.136823	0.0792618	0.115049	0.118723	-0.121296	-0.112452	0.00884388	0.100525	0.11972	0.971579
	chr6:91004795-91006944	BACH2	0.162515	0.0755481	0.0513426	0.0342027	0.0442995	0.0325145	-0.0762588	-0.0806244	-0.00436564	0.239235	0.215474	0.992167
	chr11:64036875-64037974	BAD	0.130801	0.122505	0.0866207	0.07394	0.0565766	0.0700023	-0.0463729	-0.0633638	-0.0169909	0.0226991	0.00942694	0.24636
	chr11:64038964-64039306	BAD	0.151126	0.135045	0.11795	0.12488	0.0405254	0.0800972	-0.0216704	-0.0827742	-0.0611038	0.517593	0.0370103	0.080477
	chr11:64052607-64053652	BAD	0.187176	0.14889	0.112715	0.071898	0.0592407	0.0811891	-0.0757269	-0.0978182	-0.0220914	0.105633	0.0564635	0.676849
	chr9:33263781-33265118	BAG1	0.20871	0.202356	0.104013	0.075936	0.0856501	0.109569	-0.115558	-0.107923	0.0076347	0.00980058	0.0119084	0.876698
	chr6:57036954-57037731	BAG2	0.21331	0.0600387	0.116846	0.050093	0.0753412	0.066286	-0.0532049	-0.0658606	-0.0126557	0.739972	0.644349	0.981393
	chr10:121410566-121411827	BAG3	0.0724737	0.214733	0.0965759	0.0690659	0.0596757	0.0933783	-0.0607824	-0.0670764	-0.00629392	0.625514	0.574477	0.994108
	chr8:38033408-38034643	BAG4	0.200124	0.166188	0.127983	0.0941193	0.110726	0.117583	-0.0721051	-0.0690012	0.00310392	0.0706409	0.0787343	0.986565
	chr14:104028308-104029671	BAG5	0.18113	0.128056	0.109393	0.0926956	0.0744769	0.105243	-0.0535489	-0.064733	-0.0111842	0.244763	0.168987	0.905776
	Promoter	BAGE	0.761865	0.725956	0.766432	0.659081	0.786751	0.760714	-0.0311541	0.0298223	0.0609764	0.802025	0.815979	0.491516
	Promoter	BAGE2	0.761865	0.725956	0.766432	0.659081	0.786751	0.760714	-0.0311541	0.0298223	0.0609764	0.802025	0.815979	0.491516
	Promoter	BAGE3	0.761865	0.725956	0.766432	0.659081	0.786751	0.760714	-0.0311541	0.0298223	0.0609764	0.802025	0.815979	0.491516
	Promoter	BAGE4	0.761865	0.725956	0.766432	0.659081	0.786751	0.760714	-0.0311541	0.0298223	0.0609764	0.802025	0.815979	0.491516
	Promoter	BAGE5	0.761865	0.725956	0.766432	0.659081	0.786751	0.760714	-0.0311541	0.0298223	0.0609764	0.802025	0.815979	0.491516
	chr17:79366806-79374742	BAHCC1	0.233869	0.252474	0.284632	0.339177	0.158219	0.169841	0.0687335	-0.0791414	-0.147875	0.125295	0.0903267	0.0175041
	chr17:79377529-79377870	BAHCC1	0.552367	0.563633	0.466265	0.347988	0.642586	0.648638	-0.150873	0.0876118	0.238485	0.104001	0.308548	0.0326445
	chr17:79380359-79380723	BAHCC1	0.523463	0.385334	0.414503	0.236931	0.782002	0.556977	-0.128681	0.215091	0.343773	0.630665	0.352753	0.14905
	chr17:79388434-79388927	BAHCC1	0.761296	0.721011	0.897215	0.819651	0.919044	0.898301	0.11728	0.167519	0.0502393	0.0971441	0.0395952	0.45631
	chr17:79393341-79393742	BAHCC1	0.250255	0.346575	0.315883	0.225472	0.263698	0.555151	-0.027737	0.11101	0.138747	0.975655	0.702954	0.595078
	chr17:79412470-79412789	BAHCC1	0.801307	0.612641	0.91961	0.718472	0.910974	0.933378	0.112067	0.215202	0.103135	0.62989	0.281689	0.670211
	chr17:79415492-79415783	BAHCC1	0.485036	0.622326	0.782006	0.656748	0.79159	0.683605	0.165696	0.183916	0.01822	0.285987	0.237771	0.976696
	chr17:79420144-79420437	BAHCC1	0.651356	0.459909	0.689852	0.692398	0.749846	0.659941	0.135492	0.149261	0.0137685	0.381556	0.330292	0.986147
	chr17:79425847-79426169	BAHCC1	0.710437	0.621432	0.844829	0.749447	0.888703	0.865796	0.131203	0.211315	0.0801117	0.17884	0.0593824	0.412921
	chr17:79427930-79429135	BAHCC1	0.453325	0.427256	0.6727	0.539417	0.683272	0.739658	0.165768	0.271175	0.105407	0.135869	0.0407844	0.322233
	chr17:79430500-79431137	BAHCC1	0.820409	0.755324	0.850595	0.785091	0.918783	0.878516	0.0299764	0.110783	0.0808065	0.765535	0.143441	0.267065
	chr15:40732929-40734697	BAHD1	0.257729	0.229771	0.195575	0.120222	0.136731	0.140031	-0.085851	-0.105369	-0.0195176	0.153009	0.0963887	0.832842
	chr8:143545445-143546178	BAI1	0.399648	0.3081	0.352286	0.424335	0.514769	0.423503	0.0344368	0.115262	0.0808254	0.844474	0.281041	0.469523
	chr8:143556714-143556997	BAI1	0.175141	0.0676675	0.197025	0.130048	0.115664	0.267974	0.0421326	0.0704145	0.0282819	0.867148	0.692059	0.936187
	chr8:143558487-143558824	BAI1	0.691264	0.571788	0.815524	0.647491	0.875549	0.863866	0.0999818	0.238182	0.1382	0.536116	0.129154	0.358077
	chr8:143580769-143580975	BAI1	0.4344	0.491864	0.648468	0.56897	0.736194	0.73745	0.145587	0.27369	0.128103	0.0712085	0.0130767	0.0970956
	chr8:143591567-143592674	BAI1	0.266745	0.31462	0.18646	0.180403	0.149171	0.182629	-0.107251	-0.124782	-0.0175312	0.0418334	0.0278785	0.764297
	chr8:143609378-143609602	BAI1	0.565446	0.45905	0.728227	0.545787	0.764836	0.728312	0.124759	0.234326	0.109567	0.434101	0.145276	0.506233
	chr8:143614676-143614910	BAI1	0.870118	0.724294	0.803372	0.760963	0.851305	0.732522	-0.0150382	-0.00529239	0.00974583	0.98021	0.997513	0.991607
	chr8:143623275-143623662	BAI1	0.616336	0.682213	0.818279	0.715457	0.764827	0.853147	0.117594	0.159713	0.0421194	0.280153	0.155328	0.788134
	chr8:143625625-143626162	BAI1	0.450941	0.557516	0.725987	0.696545	0.629072	0.751678	0.207037	0.186147	-0.0208907	0.106756	0.135816	0.949296
	chr1:32208486-32208704	BAI2	0.633949	0.733938	0.788169	0.843587	0.863537	0.831996	0.131935	0.163823	0.0318888	0.139863	0.0848793	0.801189
	chr1:32221887-32222107	BAI2	0.806714	0.628282	0.704198	0.640975	0.751568	0.757267	-0.0449114	0.0369196	0.081831	0.839297	0.886357	0.596891
	chr1:32226146-32226535	BAI2	0.171666	0.119378	0.134391	0.116283	0.0865583	0.094092	-0.0201848	-0.0551967	-0.0350119	0.684516	0.179643	0.393234
	chr1:32228347-32230252	BAI2	0.203824	0.173423	0.148719	0.112066	0.144683	0.143391	-0.0582308	-0.0445864	0.0136444	0.113242	0.200384	0.779495
	chr6:69345216-69345483	BAI3	0.306104	0.161258	0.164586	0.139635	0.233374	0.0970464	-0.0815705	-0.068471	0.0130996	0.627595	0.709766	0.986041
	chr17:79008929-79009762	BAIAP2	0.252707	0.116348	0.147369	0.105083	0.103213	0.112639	-0.0583016	-0.0766015	-0.0182999	0.626867	0.480588	0.948242
	chr17:79026043-79026355	BAIAP2	0.60198	0.684104	0.747701	0.790519	0.792765	0.744707	0.126068	0.125694	-0.000373516	0.116302	0.117092	0.999958
	chr17:79045454-79045696	BAIAP2	0.806729	0.738428	0.827288	0.600176	0.915403	0.910247	-0.058846	0.140247	0.199093	0.826392	0.425474	0.246334
	chr17:79051892-79052534	BAIAP2	0.64254	0.755364	0.815447	0.833374	0.807627	0.806993	0.125459	0.108358	-0.0171003	0.143873	0.195179	0.93024
	chr17:79077317-79077518	BAIAP2	0.645627	0.831467	0.896797	0.920943	0.926903	0.884358	0.170323	0.167084	-0.00323905	0.222635	0.230821	0.999061
	chr17:79084336-79084561	BAIAP2	0.811733	0.956357	0.947525	0.947384	0.969481	0.850192	0.0634102	0.0257919	-0.0376182	0.713984	0.940525	0.880282
	chr17:79086321-79086523	BAIAP2	0.717511	0.838132	0.857741	0.861827	0.866091	0.838484	0.0819622	0.0744657	-0.0074965	0.363842	0.415989	0.987994
	chr7:98030097-98030422	BAIAP2L1	0.226811	0.239833	0.124312	0.0766203	0.0619644	0.0959382	-0.132855	-0.15437	-0.021515	0.0248983	0.0164185	0.688027
	chr22:38484615-38485721	BAIAP2L2	0.328275	0.47563	0.558636	0.524023	0.421195	0.566569	0.139377	0.09193	-0.0474472	0.362152	0.589749	0.852091
	chr16:1382916-1384735	BAIAP3	0.249433	0.255429	0.227923	0.275515	0.226806	0.194578	-0.000711171	-0.041739	-0.0410278	0.999499	0.31837	0.327161
	chr16:1392544-1392753	BAIAP3	0.251197	0.167847	0.225901	0.283312	0.238156	0.166373	0.0450845	-0.00725763	-0.0523421	0.682098	0.988789	0.60929
	chr16:1393034-1393241	BAIAP3	NA	NA	0.420398	0.210692	NA	0.135057	NA	NA	NA	NA	NA	NA
	chr16:1393573-1393878	BAIAP3	0.252983	0.321154	0.488307	0.491674	0.616831	0.580264	0.202922	0.311479	0.108557	0.0156024	0.00456813	0.0818968
	chr16:1397680-1398245	BAIAP3	0.803947	0.863395	0.92754	0.884153	0.963548	0.937705	0.0721754	0.116956	0.0447801	0.204934	0.0694132	0.441771
	Promoter	BAK1	0.327891	0.307675	0.295355	0.32327	0.33385	0.305954	-0.00847065	0.0021188	0.0105894	0.890447	0.992494	0.837331
	chr10:28965704-28967266	BAMBI	0.165669	0.102672	0.0958975	0.0625157	0.0546295	0.0671603	-0.0549639	-0.0732757	-0.0183118	0.29338	0.171036	0.820533
	chr11:65769397-65770057	BANF1	0.165934	0.144694	0.142709	0.107594	0.117023	0.127931	-0.0301628	-0.0328373	-0.00267453	0.326894	0.284477	0.98702
	Promoter	BANF2	0.515603	0.472464	0.650938	0.651055	0.6476	0.665597	0.156963	0.162565	0.00560208	0.00770227	0.00696202	0.954312
	chr4:102711829-102712199	BANK1	0.393812	0.205835	0.205703	0.60558	0.761121	0.450342	0.105818	0.305908	0.20009	0.885364	0.449383	0.673188
	chr16:87984401-87985733	BANP	0.167245	0.141459	0.0893613	0.0635217	0.0725747	0.075962	-0.0779104	-0.0800835	-0.00217313	0.0278733	0.0258575	0.988489
	chr16:87991287-87991596	BANP	0.689712	0.788485	0.850004	0.868084	0.889367	0.825763	0.119946	0.118467	-0.00147909	0.172146	0.176602	0.999488
	chr16:88018631-88018954	BANP	0.741163	0.736759	0.784187	0.820638	0.862524	0.822561	0.063451	0.103581	0.0401304	0.125271	0.0372249	0.30648
	chr16:88023156-88023583	BANP	0.55952	0.563241	0.711647	0.707661	0.72001	0.727959	0.148274	0.162604	0.0143303	0	0	0.0709074
	chr16:88032156-88034968	BANP	0.723334	0.786869	0.827131	0.768078	0.869603	0.800599	0.0425028	0.0799991	0.0374963	0.656753	0.318731	0.713916
	chr16:88039616-88039904	BANP	0.756643	0.790704	0.896399	0.897465	0.827601	0.871659	0.123258	0.0759563	-0.0473021	0.0249545	0.087562	0.241084
	chr16:88044296-88044502	BANP	0.83024	0.859728	0.865417	0.884194	0.971181	0.956197	0.0298219	0.118705	0.0888832	0.277835	0.00950309	0.0214766
	chr16:88052061-88052392	BANP	0.838357	0.859283	0.917351	0.896227	0.936888	0.899944	0.0579693	0.0695957	0.0116264	0.113244	0.0732126	0.82985
	chr16:88052773-88053340	BANP	0.648902	0.593081	0.618463	0.55715	0.710603	0.740521	-0.0331851	0.104571	0.137756	0.665539	0.121244	0.0625713
	chr16:88061122-88061595	BANP	0.717579	0.779355	0.852029	0.868297	0.863398	0.827627	0.111696	0.0970451	-0.0146508	0.0664783	0.0937255	0.880878
	chr16:88101473-88101911	BANP	0.928874	0.884579	0.927378	0.939084	0.902425	0.900847	0.0265045	-0.00509047	-0.0315949	0.437846	0.960564	0.342551
	chr16:88105640-88105908	BANP	0.773095	0.869777	0.931583	0.929984	0.951214	0.9175	0.109347	0.112921	0.00357361	0.152842	0.142594	0.995985
	chr16:88106774-88107337	BANP	0.794284	0.87257	0.927927	0.936315	0.961652	0.9129	0.0986941	0.103849	0.00515484	0.153477	0.137445	0.989838
	chr16:88109923-88110535	BANP	0.77338	0.871525	0.864709	0.852305	0.895054	0.861066	0.0360546	0.0556074	0.0195528	0.705786	0.484531	0.894694
	chr3:52443677-52445104	BAP1	0.214254	0.187457	0.125306	0.0888348	0.0837448	0.100971	-0.093785	-0.108497	-0.0147125	0.0358068	0.0241212	0.757658
	chr2:215673995-215675052	BARD1	0.217649	0.162235	0.146002	0.108567	0.128007	0.121688	-0.0626577	-0.0650948	-0.00243715	0.20172	0.186971	0.995661
	chr9:135455164-135458586	BARHL1	0.296749	0.347763	0.185489	0.22702	0.277681	0.21834	-0.116002	-0.0742456	0.041756	0.0964769	0.246991	0.550704
	chr9:135461934-135462909	BARHL1	0.278893	0.214425	0.163897	0.205807	0.241546	0.149104	-0.0618066	-0.0513335	0.0104731	0.503191	0.603124	0.975423
	chr9:135464586-135466240	BARHL1	0.220887	0.305216	0.218717	0.23351	0.297345	0.212764	-0.0369378	-0.00799699	0.0289408	0.75374	0.985571	0.835389
	chr1:91182097-91182364	BARHL2	0.20723	0.447875	0.185331	0.338263	0.187973	0.206573	-0.0657559	-0.130279	-0.0645236	0.847439	0.568541	0.852391
	chr1:91182509-91182857	BARHL2	0.283317	0.457568	0.227528	0.472362	0.4219	0.347359	-0.0204977	0.0141874	0.034685	0.985676	0.993095	0.959887
	chr1:91183240-91184540	BARHL2	0.179007	0.280561	0.109311	0.262032	0.325999	0.251408	-0.0441124	0.0589199	0.103032	0.855829	0.765509	0.496375
	chr9:96713326-96718186	BARX1	0.286797	0.356906	0.274764	0.374091	0.332378	0.321427	0.00257605	0.00505101	0.00247496	0.998529	0.994363	0.998642
	chr11:129243998-129244567	BARX2	0.175064	0.16444	0.194716	0.0671797	0.162425	0.163405	-0.038804	-0.0068367	0.0319673	0.758438	0.990635	0.82435
	chr11:129245108-129246395	BARX2	0.205892	0.109455	0.130755	0.0915666	0.102402	0.114132	-0.0465125	-0.0494065	-0.00289401	0.582621	0.550347	0.997481
	chr11:129306659-129306882	BARX2	0.643845	0.56008	0.85561	0.547288	0.871259	0.855949	0.099486	0.261641	0.162155	0.748547	0.258	0.510846
	Promoter	BASE	0.641222	0.492095	0.638415	0.433085	0.438604	0.638895	-0.0309081	-0.0279086	0.00299945	0.970514	0.975848	0.999715
	chr5:17216489-17217036	BASP1	0.119281	0.0616592	0.0806003	0.0400954	0.111365	0.0705809	-0.0301221	0.000502882	0.030625	0.673564	0.999874	0.665774
	chr5:17217788-17219021	BASP1	0.205108	0.127816	0.110298	0.0925229	0.100536	0.169015	-0.0650514	-0.0316865	0.0333649	0.398592	0.759446	0.739174
	chr5:17275782-17275998	BASP1	0.623071	0.717607	0.774446	0.867044	0.870689	0.911833	0.150406	0.220922	0.0705161	0.147586	0.0594941	0.50878
	chr6:31509668-31509896	BAT1	0.262458	0.227061	0.179188	0.156521	0.136295	0.170729	-0.0769048	-0.0912474	-0.0143426	0.0800217	0.0520777	0.807226
	chr6:31587779-31589024	BAT2	0.193726	0.172022	0.15056	0.101631	0.11977	0.132756	-0.0567785	-0.0566114	0.000167133	0.164677	0.165696	0.99997
	chr6:31599519-31599761	BAT2	0.571232	0.690392	0.839116	0.881505	0.889522	0.877612	0.229498	0.252755	0.0232564	0.0430549	0.0333097	0.898621
	chr9:134350708-134351708	BAT2L1	0.656394	0.78936	0.800694	0.772667	0.78662	0.816191	0.0638033	0.0785283	0.014725	0.565217	0.450965	0.964036
	chr1:171454517-171455239	BAT2L2	0.132744	0.101224	0.0651946	0.0281638	0.0357204	0.0352181	-0.070305	-0.081515	-0.01121	0.0759741	0.0523295	0.847004
	chr6:31619856-31620525	BAT3	0.163908	0.142515	0.115864	0.0709742	0.104661	0.0958267	-0.0597924	-0.0529678	0.00682453	0.121802	0.158809	0.942524
	chr6:31620740-31621158	BAT3	0.0851731	0.10498	0.153034	0.124132	0.128593	0.129746	0.0435064	0.0340931	-0.00941334	0.109361	0.185641	0.801651
	chr6:31632815-31634093	BAT4	0.138619	0.121591	0.0982793	0.077569	0.0690083	0.0813341	-0.0421809	-0.0549339	-0.012753	0.0781084	0.0397781	0.596781
	chr6:31670594-31671274	BAT5	0.137931	0.126436	0.0876331	0.0673712	0.0585558	0.0720872	-0.0546814	-0.066862	-0.0121807	0.0315694	0.0181704	0.573021
	chr14:76012830-76013204	BATF	0.691115	0.754543	0.822199	0.886595	0.915055	0.893332	0.131568	0.181365	0.0497967	0.0800294	0.0351109	0.4803
	Promoter	BATF2	0.352957	0.42238	0.431025	0.408724	0.51837	0.507859	0.0322062	0.125446	0.0932399	0.590791	0.050242	0.104493
[truncated: 33,107 more rows]
