# Supplementary material for: Epigenetic changes found in uterine decidual and placental tissues can also be found in the breast cancer microenvironment of the same unique patient: description and potential interpretations
Source: Oncotarget. 2017 Dec 19;9(5):6028–41. doi: 10.18632/oncotarget.23488 (PMC5814192; doi:10.18632/oncotarget.23488)
Supplement: Supplementary file 3 [file oncotarget-09-6028-s003.xlsx]

## Sheet: Selected Features
	Suplementary Table 2. Average methylation values of the selected features using ANOVA: CpG island (Chr:Start-End); Promoter.
		Group	1		2		3
			Normal_breast	Normal_lymph_node	Decidua	Normal_placenta	Breast_carcinoma	Malignant_lymph_node
	Feature	GeneID	00-4242-A6	00-4242-C1	00B10399	00B399	00B3943	00B4242	diff_2_1	diff_3_1	diff_3_2	pval_2_1	pval_3_1	pval_3_2
	chr17:79109698-79109911	AATK	0.46371	0.545162	0.703185	0.72178	0.710328	0.74777	0.208047	0.224613	0.0165661	0.023202	0.0187653	0.900768
	chr9:139917178-139917492	ABCA2	0.491347	0.61157	0.839156	0.891521	0.941328	0.893899	0.31388	0.366155	0.0522749	0.0238163	0.0155162	0.667542
	chr4:8376706-8376983	ACOX3	0.634875	0.673575	0.870782	0.878948	0.91263	0.888444	0.22064	0.246312	0.025672	0.00280116	0.00203648	0.461842
	chr16:89167763-89167991	ACSF3	0.604529	0.693433	0.870052	0.862599	0.859217	0.881446	0.217344	0.22135	0.00400585	0.020805	0.019777	0.993754
	chr16:89173704-89173905	ACSF3	0.556035	0.619511	0.834616	0.825031	0.861136	0.799752	0.24205	0.242671	0.000620587	0.0139747	0.013874	0.999839
	chr8:39380225-39380533	ADAM3A	0.419455	0.51667	0.843966	0.830672	0.875701	0.882837	0.369256	0.411206	0.04195	0.00558491	0.00408639	0.603744
	chr15:100533145-100533372	ADAMTS17	0.597403	0.565857	0.8533	0.840228	0.901035	0.816245	0.265134	0.27701	0.0118761	0.0117111	0.010337	0.946668
	chr10:1368903-1369891	ADARB2	0.473023	0.607658	0.792074	0.836179	0.808935	0.806868	0.273786	0.26756	-0.0062257	0.0360255	0.0383016	0.993648
	chr15:86284329-86284535	AKAP13	0.515893	0.591009	0.781295	0.826063	0.836999	0.822874	0.250228	0.276485	0.0262574	0.0126228	0.00949971	0.766961
	chr3:134080390-134080596	AMOTL2	0.587825	0.62046	0.78794	0.836405	0.875756	0.783055	0.20803	0.225263	0.0172331	0.0377618	0.0305017	0.923463
	chr19:4217518-4218068	ANKRD24	0.600381	0.645136	0.839242	0.87188	0.900721	0.869814	0.232803	0.262509	0.0297064	0.00595943	0.00420606	0.554157
	chr20:57036303-57036605	APCDD1L	0.618471	0.690509	0.885132	0.900746	0.942605	0.914594	0.238449	0.274109	0.0356603	0.0104007	0.00697183	0.572899
	chr8:1797406-1798775	ARHGEF10	0.420627	0.494294	0.718601	0.704093	0.729172	0.687039	0.253887	0.250645	-0.00324146	0.011173	0.011589	0.995329
	chr1:3394701-3395191	ARHGEF16	0.430882	0.426328	0.640648	0.75503	0.813745	0.735478	0.269234	0.346007	0.0767725	0.0355691	0.0179009	0.461953
	chr13:113497296-113497661	ATP11A	0.56385	0.604854	0.801178	0.818281	0.896966	0.859288	0.225378	0.293775	0.0683978	0.00511506	0.0023676	0.124094
	chr16:354243-354446	AXIN1	0.552933	0.5967	0.781163	0.822882	0.846338	0.810031	0.227206	0.253368	0.0261625	0.00867792	0.00633994	0.672487
	chr16:1393573-1393878	BAIAP3	0.252983	0.321154	0.488307	0.491674	0.616831	0.580264	0.202922	0.311479	0.108557	0.0156024	0.00456813	0.0818968
	chr6:31599519-31599761	BAT2	0.571232	0.690392	0.839116	0.881505	0.889522	0.877612	0.229498	0.252755	0.0232564	0.0430549	0.0333097	0.898621
	chr2:127817994-127818231	BIN1	0.665537	0.675738	0.874176	0.867914	0.907005	0.876593	0.200408	0.221162	0.0207539	0.00135418	0.00103091	0.386268
	chr11:1481390-1481615	BRSK2	0.435246	0.467533	0.653518	0.686528	0.862802	0.808551	0.218634	0.384287	0.165653	0.00997145	0.0019494	0.021776
	chr18:34916712-34916915	BRUNOL4	0.629016	0.629631	0.831388	0.832317	0.865222	0.846376	0.202529	0.226475	0.0239461	0.000226894	0.000119074	0.10396
	Promoter	C12orf69	0.434768	0.447346	0.693364	0.715769	0.637832	0.689283	0.263509	0.2225	-0.0410089	0.00312793	0.00511507	0.324911
	chr13:111978588-111979099	C13orf16	0.571528	0.55611	0.846253	0.732863	0.833994	0.804348	0.225739	0.255352	0.0296128	0.0371768	0.0266596	0.82348
	Promoter	C14orf139	0.494748	0.470323	0.722297	0.645207	0.699824	0.702144	0.201217	0.218449	0.0172322	0.0180613	0.0143421	0.86682
	chr14:52456128-52456593	C14orf166	0.40129	0.357783	0.188654	0.102395	0.0680727	0.126371	-0.234012	-0.282315	-0.048303	0.0297832	0.0177648	0.601722
	chr14:105451360-105451562	C14orf79	0.551359	0.671933	0.855035	0.875636	0.915107	0.882612	0.25369	0.287213	0.0335237	0.0326534	0.0232886	0.806111
	chr19:50983853-50984075	C19orf63	0.41878	0.523924	0.758232	0.702737	0.73095	0.776671	0.259132	0.282459	0.0233264	0.0313754	0.0248153	0.898566
	chr1:220863507-220864249	C1orf115	0.415388	0.320905	0.152397	0.108462	0.108722	0.121487	-0.237717	-0.253042	-0.0153246	0.0234263	0.0197091	0.933459
	chr1:1018099-1018390	C1orf159	0.590451	0.672065	0.908505	0.915292	0.939282	0.902808	0.280641	0.289787	0.0091461	0.00942174	0.00859434	0.96654
	chr1:1023143-1023347	C1orf159	0.651361	0.729538	0.908819	0.944583	0.88813	0.910854	0.236251	0.209043	-0.0272085	0.0150112	0.0211256	0.754923
	chr7:930913-931215	C7orf20	0.320675	0.42146	0.594842	0.586035	0.60304	0.660524	0.219371	0.260715	0.0413436	0.0384668	0.0241186	0.692287
	chr7:1141229-1141545	C7orf50	0.483289	0.508992	0.725774	0.806202	0.839071	0.84483	0.269847	0.34581	0.0759632	0.00893815	0.00436489	0.217347
	chr7:100086074-100086286	C7orf51	0.640192	0.683154	0.87787	0.88802	0.889072	0.867378	0.221272	0.216552	-0.00471978	0.00329968	0.00351334	0.970303
	chr9:77642704-77643595	C9orf41	0.364516	0.329297	0.100295	0.0954059	0.0858043	0.0954497	-0.249056	-0.256279	-0.0072232	0.0010338	0.000956054	0.88518
	chr20:60969767-60970111	CABLES2	0.415579	0.51847	0.723786	0.741193	0.698572	0.700568	0.265465	0.232545	-0.0329196	0.0169665	0.0244933	0.742994
	chr22:30125352-30125665	CABP7	0.622861	0.620584	0.807385	0.836868	0.867451	0.863189	0.200405	0.243598	0.0431935	0.00105606	0.000615402	0.0759654
	chr19:13397418-13397645	CACNA1A	0.415328	0.465338	0.727758	0.702211	0.816884	0.781646	0.274652	0.358932	0.0842803	0.00419359	0.00192895	0.103419
	chr16:1221808-1222208	CACNA1H	0.444735	0.552136	0.780581	0.760204	0.874342	0.831457	0.271957	0.354463	0.0825067	0.0220182	0.0104538	0.332523
	chr1:7122519-7122727	CAMTA1	0.502816	0.522056	0.761642	0.663605	0.762049	0.813279	0.200188	0.275229	0.0750408	0.0445667	0.0188076	0.358762
	chr1:10707810-10708140	CASZ1	0.406002	0.500289	0.74021	0.719636	0.769929	0.770995	0.276778	0.317316	0.0405386	0.0120949	0.00818463	0.611485
	chr1:10725187-10725617	CASZ1	0.495462	0.452763	0.728528	0.769802	0.80266	0.776222	0.275053	0.315328	0.0402757	0.00394352	0.00265011	0.399689
	chr20:32232170-32232403	CBFA2T2	0.600698	0.680627	0.839658	0.842538	0.862165	0.839487	0.200436	0.210163	0.00972768	0.019696	0.017258	0.95637
	chr16:88943427-88943669	CBFA2T3	0.424318	0.467119	0.718162	0.667229	0.750525	0.779566	0.246977	0.319328	0.0723504	0.00741728	0.00352178	0.176595
	chr11:64112327-64112607	CCDC88B	0.378196	0.50015	0.64488	0.710997	0.704112	0.696559	0.238766	0.261163	0.0223969	0.049052	0.0387643	0.91984
	chr12:123755246-123756408	CDK2AP1	0.357474	0.287061	0.11284	0.0946536	0.129157	0.0970186	-0.218521	-0.20918	0.00934118	0.0136434	0.0154314	0.95603
	chr9:135946586-135947050	CEL	0.247379	0.212113	0.539534	0.53636	0.452331	0.51578	0.308201	0.254309	-0.0538919	0.00391539	0.00683599	0.304988
	chr12:133417238-133417472	CHFR	0.508699	0.570218	0.771966	0.774837	0.778961	0.792605	0.233943	0.246324	0.0123813	0.00578191	0.00497903	0.884944
	chr11:888684-888981	CHID1	0.611155	0.433095	0.884682	0.919088	0.941176	0.937827	0.379759	0.417376	0.0376168	0.029027	0.0224139	0.873002
	chr19:1033605-1035236	CNN2	0.598732	0.669276	0.875049	0.867592	0.837885	0.854993	0.237316	0.212435	-0.0248815	0.00844473	0.0115891	0.710493
	chr19:40728235-40728618	CNTD2	0.373118	0.396834	0.635792	0.654564	0.741544	0.700531	0.260202	0.336061	0.0758598	0.00228402	0.00110658	0.0706704
	chr20:61471903-61472256	COL9A3	0.448496	0.496956	0.761566	0.78942	0.802281	0.794211	0.302767	0.32552	0.0227534	0.00198409	0.00161254	0.63253
	chr16:89650792-89651058	CPNE7	0.467822	0.489775	0.823196	0.770449	0.815103	0.861039	0.318024	0.359273	0.0412488	0.00366752	0.00257247	0.452947
	Promoter	CRB1	0.351002	0.393726	0.574192	0.654122	0.610537	0.666936	0.241793	0.266373	0.0245795	0.0234077	0.0178966	0.847289
	chr9:126129330-126129602	CRB2	0.34416	0.347431	0.608029	0.682267	0.68919	0.632684	0.299352	0.315141	0.0157891	0.00879361	0.00758613	0.912367
	chr22:50316783-50317011	CRELD2	0.568709	0.552713	0.776736	0.785419	0.833776	0.792828	0.220367	0.252591	0.0322242	0.00254689	0.00171848	0.320598
	chr1:17281818-17282056	CROCC	0.592838	0.716393	0.900512	0.901736	0.900863	0.891542	0.246508	0.241587	-0.00492174	0.0333226	0.0351741	0.994804
	chr1:16810605-16810957	CROCCL2	0.498495	0.534277	0.770139	0.801322	0.804292	0.813954	0.269344	0.292736	0.023392	0.00178642	0.00141038	0.537474
	chr21:44592182-44592384	CRYAA	0.329446	0.341623	0.616887	0.682206	0.638655	0.600902	0.314012	0.284244	-0.0297678	0.0042945	0.0057337	0.649162
	chr15:75981298-75981600	CSPG4	0.590077	0.579477	0.783507	0.827769	0.887868	0.831597	0.220861	0.274956	0.0540948	0.0101334	0.00539235	0.301149
	chr21:45195887-45196755	CSTB	0.423719	0.358004	0.154495	0.107312	0.120086	0.119844	-0.259958	-0.270896	-0.0109387	0.00874147	0.00776527	0.942453
	Promoter	CTAG2	0.448772	0.454708	0.665637	0.676715	0.701726	0.682445	0.219436	0.240345	0.0209095	0.000372199	0.00025736	0.212373
	chr20:56099970-56100250	CTCFL	0.502508	0.493718	0.739861	0.74371	0.767497	0.696456	0.243672	0.233864	-0.00980884	0.00743709	0.00836998	0.941137
	chr18:77493154-77493658	CTDP1	0.554453	0.632789	0.789587	0.807925	0.794649	0.815805	0.205135	0.211606	0.00647054	0.0185	0.0169626	0.980318
	chr18:77499753-77500274	CTDP1	0.616511	0.524292	0.822198	0.815588	0.805343	0.81292	0.248492	0.23873	-0.00976182	0.0146692	0.0164183	0.964465
	chr13:113870001-113870203	CUL4A	0.522388	0.653179	0.925994	0.963112	0.912	0.937821	0.35677	0.337127	-0.0196429	0.0163361	0.0191365	0.936895
	chr5:176893860-176894794	DBN1	0.606357	0.586097	0.821536	0.833042	0.834043	0.857374	0.231062	0.249482	0.0184195	0.000936953	0.000759535	0.456943
	chr17:43111525-43111732	DCAKD	0.517887	0.545774	0.804779	0.819944	0.77205	0.797014	0.280531	0.252702	-0.0278293	0.000959663	0.00127967	0.342624
	chr4:151177347-151177559	DCLK2	0.493963	0.575097	0.78617	0.818955	0.860412	0.863276	0.268033	0.327314	0.0592817	0.0100421	0.00564983	0.351883
	chr4:960505-960836	DGKQ	0.561693	0.652037	0.88784	0.849235	0.851457	0.874727	0.261673	0.256227	-0.00544607	0.0160955	0.0170728	0.990452
	Promoter	DIRC1	0.274291	0.192072	0.632838	0.651386	0.703013	0.645277	0.40893	0.440963	0.032033	0.00463423	0.00372174	0.745353
	chr8:1501407-1501671	DLGAP2	0.495364	0.509832	0.758069	0.672571	0.809075	0.781062	0.212722	0.29247	0.0797487	0.0215414	0.00877129	0.228017
	chr1:35334304-35334506	DLGAP3	0.651397	0.575769	0.86504	0.824394	0.97356	0.926846	0.231134	0.33662	0.105486	0.0207855	0.00716205	0.1494
	Promoter	DPRXP4	0.539698	0.538217	0.763707	0.792683	0.829082	0.726551	0.239237	0.238859	-0.000378328	0.0239839	0.0240884	0.999958
	chr9:140329454-140329710	ENTPD8	0.14018	0.229698	0.570201	0.426201	0.611903	0.544439	0.313262	0.393232	0.0799704	0.0491983	0.0268376	0.589515
	chr8:619097-619607	ERICH1	0.554323	0.585643	0.816123	0.821996	0.85626	0.764072	0.249077	0.240183	-0.00889352	0.0167793	0.0185735	0.973121
	chr14:76905703-76906057	ESRRB	0.553218	0.576577	0.81093	0.767411	0.883389	0.816746	0.224273	0.28517	0.0608971	0.0142898	0.00719842	0.310119
	chr9:140248250-140248615	EXD3	0.350406	0.441568	0.606346	0.618364	0.681976	0.704087	0.216368	0.297044	0.080676	0.0227721	0.00933141	0.239109
	chr6:170686006-170687003	FAM120B	0.434717	0.474778	0.659564	0.670402	0.748351	0.705051	0.210236	0.271953	0.0617178	0.00680632	0.00322462	0.165288
	chr12:133073397-133073632	FBRSL1	0.566774	0.605421	0.789222	0.83066	0.898046	0.813403	0.223843	0.269627	0.0457838	0.025435	0.0151675	0.576137
	chr9:37575918-37576445	FBXO10	0.46221	0.492668	0.103335	0.0882904	0.10204	0.111215	-0.381627	-0.370812	0.0108149	0.000215076	0.000246887	0.753205
	chr4:123747740-123748980	FGF2	0.440719	0.399086	0.182779	0.145238	0.186159	0.223715	-0.255894	-0.214965	0.0409286	0.00542023	0.00895995	0.41134
	chr1:27941865-27942324	FGR	0.666457	0.672875	0.911275	0.850946	0.942273	0.861028	0.211444	0.231985	0.0205401	0.0293442	0.022772	0.87823
	Promoter	FLJ37543	0.314033	0.279624	0.700682	0.791942	0.746637	0.743546	0.449484	0.448263	-0.001221	0.00308011	0.00310458	0.999482
	Promoter	FLJ43950	0.575001	0.466706	0.798651	0.753079	0.72991	0.736476	0.255011	0.212339	-0.0426719	0.026428	0.0431904	0.683021
	chr5:169533080-169533534	FOXI1	0.559783	0.439773	0.831413	0.880634	0.818832	0.746797	0.356246	0.283037	-0.073209	0.0199241	0.0372808	0.525741
	chr17:80559025-80559450	FOXK2	0.404772	0.535306	0.693159	0.730921	0.72486	0.748029	0.242001	0.266405	0.0244043	0.0464093	0.036009	0.904661
	chr12:132872343-132872586	GALNT9	0.511512	0.605474	0.82331	0.775108	0.831417	0.786564	0.240716	0.250497	0.00978097	0.0288639	0.0258948	0.976436
	chr19:17688012-17688373	GLT25D1	0.619321	0.696523	0.856116	0.861687	0.914746	0.898377	0.20098	0.24864	0.0476601	0.0170243	0.00931552	0.415111
	chr8:143916135-143916405	GML	0.4268	0.463567	0.682154	0.681124	0.743113	0.701648	0.236455	0.277197	0.0407414	0.00385065	0.00242559	0.309501
	chr16:1404833-1405236	GNPTG	0.659265	0.676278	0.874574	0.870294	0.904736	0.885805	0.204662	0.227499	0.0228366	0.000666427	0.000486199	0.22336
	chr2:133175160-133175444	GPR39	0.426674	0.464774	0.748633	0.744527	0.725255	0.785182	0.300856	0.309495	0.00863825	0.00394798	0.00363587	0.953139
	chr22:47022752-47023210	GRAMD4	0.554561	0.57288	0.761541	0.798337	0.763821	0.784092	0.216218	0.210236	-0.00598272	0.00287308	0.00311739	0.946183
	chr7:50849752-50850871	GRB10	0.464179	0.501955	0.654796	0.722016	0.704203	0.6703	0.205339	0.204184	-0.00115504	0.0191004	0.0194025	0.999378
	Promoter	GSTTP2	0.545961	0.575317	0.779875	0.799303	0.799765	0.737298	0.22895	0.207893	-0.0210574	0.00890171	0.0117247	0.770421
	chrX:153218818-153219172	HCFC1	0.294909	0.335172	0.565525	0.548416	0.564645	0.548325	0.24193	0.241445	-0.000485277	0.00218923	0.00220197	0.999643
	chr15:28358168-28358498	HERC2	0.708233	0.66977	0.89412	0.892265	0.900784	0.907177	0.204191	0.214979	0.010788	0.0021297	0.00183645	0.791983
	chr15:28377771-28377974	HERC2	0.528413	0.62921	0.80967	0.847205	0.908513	0.832629	0.249627	0.29176	0.042133	0.0378714	0.0248462	0.737066
	chr17:46629553-46629816	HOXB3	0.411325	0.459727	0.696005	0.686145	0.674756	0.691289	0.255549	0.247497	-0.00805256	0.0025645	0.00281446	0.925883
	chr6:144328916-144329847	HYMAI	0.490546	0.408626	0.647078	0.658866	0.697269	0.611749	0.203386	0.204923	0.0015371	0.0497736	0.0488109	0.999448
	Promoter	ID2B	0.710071	0.627793	0.886139	0.895982	0.91872	0.845141	0.222128	0.212998	-0.0091297	0.032652	0.0365381	0.977963
	chr10:134460274-134460479	INPP5A	0.476884	0.501039	0.747126	0.782747	0.811599	0.782591	0.275975	0.308133	0.0321584	0.0020317	0.00148314	0.39967
	chr19:44096223-44097508	IRGQ	0.687229	0.717248	0.914497	0.908772	0.922065	0.892147	0.209396	0.204867	-0.00452877	0.00257934	0.00274845	0.964028
	chr19:3937323-3937967	ITGB1BP3	0.31513	0.47482	0.799308	0.726834	0.872771	0.822106	0.368096	0.452464	0.0843677	0.0321287	0.0182342	0.561259
	chr6:33655966-33656238	ITPR3	0.590109	0.631369	0.837369	0.82617	0.88878	0.796168	0.22103	0.231735	0.0107044	0.0264332	0.0232176	0.964653
	chr6:15517282-15517557	JARID2	0.396316	0.440007	0.762437	0.781047	0.816152	0.790956	0.35358	0.385392	0.0318117	0.00111476	0.000880644	0.424992
	chr16:87719089-87719307	JPH3	0.46095	0.541702	0.746775	0.7383	0.691963	0.732997	0.241211	0.211154	-0.0300568	0.0150983	0.0218857	0.723971
	chr11:17801026-17801277	KCNC1	0.629911	0.697376	0.845894	0.886941	0.913805	0.867399	0.202774	0.226958	0.0241847	0.0249294	0.0182531	0.807136
	chr7:150647991-150648918	KCNH2	0.476828	0.474612	0.734716	0.725728	0.786189	0.770488	0.254501	0.302618	0.0481165	2.16026e-05	0	0.0152832
	chr20:62051941-62052286	KCNQ2	0.53846	0.51311	0.844088	0.821544	0.896646	0.8492	0.307031	0.347138	0.040107	0.00209155	0.00147279	0.343758
	chr9:138660497-138661224	KCNT1	0.524853	0.562087	0.806574	0.746475	0.874621	0.875973	0.233054	0.331827	0.0987724	0.00812762	0.00291806	0.0826272
	chr9:138680881-138681159	KCNT1	0.498321	0.466013	0.727499	0.689711	0.813776	0.729201	0.226438	0.289321	0.0628834	0.0222254	0.0111711	0.381206
	chr14:105350177-105350925	KIAA0284	0.554288	0.673932	0.850027	0.905175	0.850542	0.867292	0.263491	0.244807	-0.0186838	0.033562	0.0408264	0.937947
	chr18:8784147-8784583	KIAA0802	0.672887	0.725749	0.913549	0.891721	0.93554	0.892125	0.203317	0.214515	0.0111974	0.012539	0.0107664	0.924662
	chr1:180904316-180904711	KIAA1614	0.462109	0.576614	0.846431	0.848753	0.886345	0.849397	0.328231	0.34851	0.020279	0.0139406	0.0117632	0.912961
	chr8:145758485-145758692	KIAA1688	0.498471	0.624021	0.910227	0.838806	0.953196	0.918272	0.31327	0.374488	0.061218	0.0284912	0.0174116	0.621376
	chr1:1896414-1896628	KIAA1751	0.415402	0.485589	0.730918	0.650475	0.758098	0.710665	0.240201	0.283886	0.0436851	0.0304848	0.019269	0.668709
	chr14:104630465-104630711	KIF26A	0.583254	0.513245	0.759357	0.755984	0.771758	0.760856	0.209422	0.218058	0.00863625	0.0111356	0.00992318	0.952908
	chr10:134996318-134996548	KNDC1	0.434656	0.486509	0.753726	0.687268	0.843102	0.824035	0.259915	0.372986	0.113071	0.0105642	0.00372291	0.0966602
	Promoter	KRTAP6-1	0.37933	0.353451	0.608102	0.596027	0.569725	0.635631	0.235674	0.236287	0.000613412	0.00823286	0.00817159	0.999759
	chr20:60889011-60889248	LAMA5	0.280582	0.355219	0.651109	0.66675	0.642187	0.634698	0.341029	0.320542	-0.0204871	0.00340412	0.0040765	0.803062
	chr7:2565872-2566114	LFNG	0.312654	0.417134	0.662628	0.589201	0.840827	0.791136	0.261021	0.451087	0.190067	0.0374244	0.00815544	0.0840455
	chr16:979422-979663	LMF1	0.574012	0.583001	0.809144	0.809842	0.842494	0.84066	0.230987	0.263071	0.0320842	0	0	0.00690923
	Promoter	LOC115110	0.224719	0.293823	0.45566	0.466341	0.544882	0.506089	0.20173	0.266215	0.0644847	0.0173592	0.00789598	0.264583
	Promoter	LOC283267	0.399554	0.351866	0.705455	0.694792	0.639388	0.735198	0.324413	0.311583	-0.0128304	0.0104759	0.0117515	0.954718
	Promoter	LOC339535	0.214555	0.147687	0.390144	0.372127	0.41039	0.405565	0.200015	0.226857	0.0268417	0.0119364	0.00832963	0.652759
	chr10:135270783-135271061	LOC619207	0.648743	0.619354	0.887461	0.864811	0.910575	0.895661	0.242087	0.269069	0.026982	0.00140385	0.00104716	0.353728
	Promoter	LOC649395	0.671717	0.706584	0.916321	0.928304	0.931026	0.847699	0.233162	0.200212	-0.0329505	0.0166817	0.025446	0.684286
	chr5:1467831-1468263	LPCAT1	0.364576	0.469655	0.685551	0.703873	0.685296	0.732894	0.277596	0.29198	0.0143832	0.0204973	0.0178089	0.951871
	chr4:62383013-62383248	LPHN3	0.347264	0.329806	0.736462	0.6015	0.874725	0.764018	0.330446	0.480837	0.15039	0.0385562	0.0137489	0.236951
	chr19:33696189-33697298	LRP3	0.729446	0.657198	0.93342	0.861722	0.962345	0.938526	0.204249	0.257114	0.0528644	0.0349715	0.0186328	0.512204
	chr4:3514537-3514848	LRPAP1	0.573501	0.642383	0.854757	0.838021	0.88273	0.878462	0.238447	0.272655	0.0342076	0.00770444	0.00522986	0.538888
	chr5:195087-195323	LRRC14B	0.527117	0.604356	0.780479	0.802259	0.887301	0.850284	0.225633	0.303056	0.0774232	0.0167887	0.00725143	0.227576
	chr7:1937738-1937946	MAD1L1	0.364304	0.495246	0.791516	0.783159	0.833409	0.811411	0.357563	0.392635	0.0350723	0.0145317	0.0111475	0.807637
	chr19:40711823-40712040	MAP3K10	0.554756	0.564526	0.849908	0.81234	0.867336	0.831639	0.271483	0.289847	0.0183636	0.0022306	0.00184729	0.701295
	chr1:36643955-36644327	MAP7D1	0.626128	0.542746	0.814685	0.766769	0.883117	0.886899	0.20629	0.300571	0.094281	0.0272304	0.00948524	0.18293
	chr19:1584445-1585247	MBD3	0.53971	0.569626	0.820708	0.782074	0.867592	0.82994	0.246723	0.294098	0.0473749	0.00464459	0.00278668	0.287816
	chrX:21875378-21875638	MBTPS2	0.64101	0.59244	0.852377	0.895752	0.852956	0.828875	0.257339	0.22419	-0.0331491	0.00579173	0.00861962	0.543697
	chr19:875214-875420	MED16	0.634259	0.641484	0.826313	0.906299	0.946546	0.881439	0.228434	0.276121	0.0476867	0.0250614	0.0147923	0.562358
	chr19:47922251-47922777	MEIS3	0.290123	0.295681	0.0628779	0.0874848	0.0470348	0.0491803	-0.217721	-0.244795	-0.0270738	0.000525175	0.000353269	0.152368
	chr19:306214-306681	MIER2	0.555573	0.637179	0.847843	0.862834	0.897094	0.865199	0.258962	0.28477	0.0258078	0.0115664	0.00881786	0.774612
	Promoter	MIR486	0.507168	0.519147	0.776895	0.760526	0.758629	0.767239	0.255553	0.249777	-0.0057762	0.000148504	0.000169988	0.809458
	chr17:17061857-17062186	MPRIP	0.618012	0.715052	0.897186	0.84077	0.914202	0.891761	0.202446	0.23645	0.0340038	0.0455239	0.0301076	0.766175
	chr11:1968558-1969003	MRPL23	0.387119	0.288151	0.121839	0.10573	0.115666	0.140367	-0.223851	-0.209619	0.0142316	0.0264073	0.0315632	0.940332
	chr10:135232918-135233124	MTG1	0.599395	0.646709	0.831193	0.825661	0.864653	0.840012	0.205375	0.22928	0.0239055	0.00526971	0.00382698	0.580576
	chr11:68517667-68518179	MTL5	0.253386	0.263347	0.677719	0.588543	0.603304	0.508674	0.374765	0.297623	-0.077142	0.0120237	0.0229273	0.425175
	chr2:33952422-33952684	MYADML	0.675371	0.575127	0.858911	0.802014	0.84878	0.833221	0.205214	0.215752	0.010538	0.0458079	0.040156	0.973452
	chr2:1846426-1846908	MYT1L	0.387617	0.38905	0.648892	0.567869	0.633585	0.668285	0.220047	0.262602	0.0425546	0.0178802	0.0108553	0.537714
	chr19:13988204-13988559	NANOS3	0.536325	0.60828	0.785381	0.762353	0.816678	0.783946	0.201564	0.228009	0.0264448	0.0188777	0.0133548	0.735668
	chr19:3204526-3204916	NCLN	0.571866	0.677024	0.818929	0.832128	0.862559	0.824126	0.201083	0.218897	0.0178137	0.0445227	0.0355622	0.922784
	chr19:3207920-3208157	NCLN	0.583436	0.678514	0.860857	0.896812	0.89915	0.888535	0.24786	0.262868	0.0150081	0.0193771	0.0164433	0.932711
	chr12:124929872-124930161	NCOR2	0.526324	0.606077	0.782995	0.85179	0.882895	0.8811	0.251192	0.315797	0.064605	0.0203083	0.0106608	0.40527
	chr9:127020249-127020741	NEK6	0.635071	0.609524	0.0729271	0.163392	0.0821256	0.0765683	-0.504138	-0.542951	-0.0388126	0.00199214	0.00161116	0.621112
	chr2:242755693-242756363	NEU4	0.566482	0.575506	0.872238	0.815817	0.935871	0.920791	0.273033	0.357337	0.0843039	0.00305298	0.00140831	0.0784874
	chr18:77210989-77211213	NFATC1	0.591392	0.651004	0.838288	0.833235	0.798219	0.861039	0.214563	0.20843	-0.00613256	0.0183446	0.0198866	0.983695
	chr20:50139690-50140540	NFATC2	0.57064	0.571984	0.789894	0.798152	0.839123	0.834728	0.222711	0.265614	0.0429029	0	0	0.00321397
	chr19:3452458-3452738	NFIC	0.616709	0.658303	0.876599	0.886116	0.924821	0.886579	0.243851	0.268194	0.0243425	0.00387757	0.00293987	0.605645
	chr6:138745348-138745593	NHSL1	0.512317	0.587469	0.811436	0.845869	0.838892	0.836218	0.278759	0.287662	0.00890263	0.00762112	0.00696104	0.96287
	chr12:132633217-132635301	NOC4L	0.431839	0.550822	0.770968	0.776425	0.735993	0.755034	0.282366	0.254183	-0.0281829	0.0213741	0.0285196	0.843365
	chr9:139396205-139397040	NOTCH1	0.368605	0.458772	0.748382	0.755283	0.810243	0.751631	0.338144	0.367249	0.0291045	0.00935765	0.00738201	0.799739
	chr9:139408945-139409245	NOTCH1	0.231423	0.298475	0.831295	0.680605	0.835245	0.765155	0.491001	0.535251	0.0442499	0.0137645	0.0107747	0.827765
	chr19:15284879-15285209	NOTCH3	0.698212	0.689585	0.910436	0.908192	0.951928	0.902924	0.215416	0.233527	0.0181115	0.00370025	0.00292566	0.681753
	chr11:131560356-131560559	NTM	0.53692	0.583628	0.792725	0.741376	0.820066	0.813946	0.206777	0.256732	0.0499554	0.0109761	0.00589366	0.322175
	chr17:710581-710912	NXN	0.561958	0.534083	0.802644	0.712072	0.787303	0.79439	0.209338	0.242826	0.033488	0.0252683	0.0167476	0.695983
	chr1:228548077-228548330	OBSCN	0.512131	0.580277	0.74735	0.772203	0.801666	0.764746	0.213572	0.237002	0.0234296	0.0155461	0.0115824	0.777701
	chr15:28051538-28051790	OCA2	0.590751	0.539957	0.822046	0.804795	0.874107	0.864145	0.248067	0.303772	0.0557056	0.00319908	0.00178014	0.168011
	chr15:28248569-28249166	OCA2	0.594106	0.57874	0.833187	0.76751	0.846205	0.830873	0.213925	0.252116	0.0381911	0.00975375	0.00608008	0.463465
	Promoter	OR13J1	0.505681	0.480635	0.707589	0.702419	0.731066	0.673125	0.211846	0.208938	-0.00290862	0.00778964	0.00810557	0.993064
	chr11:3114760-3115028	OSBPL5	0.483534	0.497344	0.752925	0.773799	0.840421	0.721964	0.272923	0.290753	0.0178298	0.0237202	0.0199139	0.932349
	Promoter	PABPN1L	0.407755	0.432302	0.670513	0.603652	0.673575	0.706034	0.217054	0.269776	0.0527221	0.0133027	0.00714543	0.354631
	chr19:740196-740609	PALM	0.565399	0.644503	0.863245	0.898016	0.879289	0.827167	0.275679	0.248277	-0.0274024	0.0138776	0.0186167	0.797933
	chr4:714340-714580	PCGF3	0.675965	0.774796	0.927069	0.925471	0.952319	0.91773	0.20089	0.209644	0.00875407	0.0367295	0.0327642	0.977325
	chr21:47811130-47811351	PCNT	0.519027	0.62582	0.797885	0.818648	0.840237	0.771862	0.235843	0.233626	-0.00221709	0.0412959	0.042337	0.999016
	chrX:153072554-153072795	PDZD4	0.518416	0.5712	0.770177	0.76544	0.788099	0.783244	0.223	0.240863	0.0178629	0.00405667	0.00324191	0.71727
	chr19:3649053-3650030	PIP5K1C	0.246824	0.33001	0.702012	0.711409	0.713656	0.786781	0.418294	0.461802	0.0435081	0.00554294	0.0041589	0.646798
	chr19:3651790-3652134	PIP5K1C	0.481948	0.540692	0.72536	0.763387	0.776305	0.774356	0.233053	0.264011	0.0309575	0.0078964	0.00550825	0.584754
	chr16:2149842-2150523	PKD1	0.534031	0.576102	0.804279	0.851852	0.854035	0.774957	0.272998	0.259429	-0.0135692	0.0144703	0.0166996	0.943602
	chr6:144328916-144329847	PLAGL1	0.490546	0.408626	0.647078	0.658866	0.697269	0.611749	0.203386	0.204923	0.0015371	0.0497736	0.0488109	0.999448
	chr1:2411125-2411404	PLCH2	0.584953	0.507441	0.815798	0.774394	0.863661	0.845077	0.248899	0.308172	0.0592729	0.0133301	0.00724002	0.365548
	chr1:16053616-16053975	PLEKHM2	0.486569	0.577096	0.784202	0.849957	0.841699	0.812498	0.285247	0.295266	0.0100192	0.0184815	0.0167819	0.975674
	chr22:50723670-50724235	PLXNB2	0.588349	0.624228	0.858433	0.817253	0.850537	0.817754	0.231555	0.227857	-0.00369788	0.00612771	0.00641964	0.988956
	chr7:75051059-75051612	POM121C	0.494445	0.596704	0.777095	0.73333	0.797617	0.793832	0.209638	0.25015	0.0405122	0.0385571	0.0239118	0.681264
	chr21:43229294-43229508	PRDM15	0.348861	0.449133	0.718421	0.723239	0.770794	0.756393	0.321833	0.364596	0.0427635	0.00906037	0.00632659	0.6095
	chr1:3104956-3105253	PRDM16	0.525485	0.51046	0.759331	0.738929	0.806328	0.751915	0.231158	0.261149	0.0299913	0.00518371	0.00363641	0.518826
	chr1:3331040-3331279	PRDM16	0.536033	0.591813	0.818311	0.76999	0.752101	0.813953	0.230228	0.219104	-0.0111241	0.0201581	0.0231164	0.957433
	chr20:62191381-62191627	PRIC285	0.468979	0.488705	0.728059	0.787209	0.833579	0.790319	0.278792	0.333107	0.0543149	0.00594319	0.00354431	0.323022
	chr19:50097744-50098453	PRR12	0.50153	0.623488	0.781057	0.798495	0.798015	0.780515	0.227267	0.226757	-0.000510478	0.0418367	0.0420853	0.999944
	chr19:807131-807445	PTBP1	0.533519	0.590133	0.803214	0.808326	0.844786	0.828781	0.243944	0.274957	0.0310137	0.00422881	0.00298543	0.491296
	chr11:464450-464685	PTDSS2	0.615623	0.66995	0.840162	0.87003	0.895256	0.834327	0.212309	0.222005	0.00969577	0.0189986	0.0167711	0.96022
	chr7:157346613-157347069	PTPRN2	0.495419	0.443539	0.723766	0.756865	0.754949	0.74312	0.270837	0.279555	0.0087185	0.00370749	0.00338096	0.939246
	chr17:17697710-17698063	RAI1	0.652927	0.678747	0.871286	0.860771	0.89832	0.886812	0.200191	0.226729	0.0265373	0.00108701	0.000773253	0.22572
	chr13:114783502-114783733	RASA3	0.450541	0.396519	0.663443	0.673949	0.734394	0.718886	0.245166	0.30311	0.0579437	0.00379419	0.0020495	0.170642
	chr13:48890957-48891549	RB1	0.424881	0.522491	0.697939	0.706214	0.777893	0.731469	0.228391	0.280995	0.0526044	0.0285363	0.0160889	0.534862
	chr19:6002691-6002938	RFX2	0.607732	0.614443	0.851823	0.872885	0.856769	0.89697	0.251267	0.265782	0.014515	0.00186598	0.00158955	0.741754
	chr19:6007829-6008225	RFX2	0.540551	0.531759	0.805557	0.695967	0.866804	0.823382	0.214607	0.308938	0.0943308	0.042499	0.0157211	0.269481
	chr17:74467827-74468156	RHBDF2	0.476681	0.5488	0.772646	0.736798	0.733567	0.754268	0.241982	0.231177	-0.0108044	0.0116036	0.0132087	0.946664
	chr1:113249342-113250198	RHOC	0.389777	0.313411	0.143868	0.119669	0.100483	0.132193	-0.219826	-0.235256	-0.0154305	0.0168175	0.0138962	0.902613
	chr17:156962-157220	RPH3AL	0.400817	0.441319	0.677141	0.679784	0.682765	0.711829	0.257394	0.276229	0.0188346	0.00222055	0.001812	0.664508
	chr16:66955943-66956251	RRAD	0.493764	0.484552	0.756077	0.766422	0.740845	0.721882	0.272092	0.242206	-0.0298863	0.000149343	0.000271901	0.103153
	chr19:5587685-5587939	SAFB2	0.509974	0.593741	0.746127	0.781896	0.766658	0.787014	0.212154	0.224978	0.0128246	0.0231813	0.0197069	0.940663
	chr19:1918075-1918305	SCAMP4	0.394281	0.41923	0.666167	0.676898	0.727296	0.67463	0.264777	0.294208	0.0294311	0.00336497	0.00247701	0.522123
	Promoter	SDC4P	0.520031	0.452424	0.765739	0.695795	0.806843	0.741301	0.244539	0.287845	0.0433054	0.0293633	0.0187511	0.674704
	chr17:1657447-1657677	SERPINF2	0.4771	0.579716	0.730744	0.817504	0.779766	0.775974	0.245717	0.249462	0.00374576	0.0417501	0.0401147	0.997437
	chr18:42643705-42643937	SETBP1	0.552769	0.548711	0.837696	0.719163	0.856864	0.865054	0.22769	0.310219	0.082529	0.0368882	0.0157912	0.338786
	chr19:45567150-45567940	SFRS16	0.369584	0.525398	0.714475	0.74226	0.787116	0.747507	0.280877	0.319821	0.0389439	0.0488349	0.0346673	0.837477
	chr11:70669138-70669388	SHANK2	0.464821	0.561987	0.839414	0.843734	0.893674	0.856051	0.32817	0.361459	0.0332889	0.00928115	0.00703068	0.73817
	chr5:1077844-1078056	SLC12A7	0.570833	0.640588	0.828216	0.834638	0.898076	0.841634	0.225717	0.264145	0.0384277	0.0176243	0.0113103	0.602823
	chr21:46950586-46952286	SLC19A1	0.506804	0.591674	0.807661	0.830371	0.846493	0.806091	0.269777	0.277053	0.00727601	0.0130782	0.0121279	0.981562
	chr7:5338674-5339002	SLC29A4	0.436399	0.488151	0.757022	0.73542	0.801796	0.780985	0.283946	0.329116	0.0451696	0.00282216	0.00184161	0.296082
	chr17:79254407-79254608	SLC38A10	0.518714	0.619335	0.795657	0.808781	0.802019	0.82562	0.233195	0.244795	0.0116001	0.0241854	0.0211549	0.960357
	chr20:3209045-3209388	SLC4A11	0.530582	0.601768	0.802674	0.852698	0.867869	0.856794	0.261511	0.296156	0.0346456	0.010827	0.00758053	0.642314
	chr20:3211906-3212178	SLC4A11	0.538077	0.585321	0.793528	0.75759	0.862639	0.754276	0.21386	0.246759	0.0328987	0.0481541	0.0329749	0.804411
	chr5:1226976-1227305	SLC6A18	0.49295	0.528814	0.764811	0.72424	0.834928	0.784022	0.233643	0.298593	0.0649496	0.00930813	0.00458467	0.22863
	chr5:507745-508835	SLC9A3	0.631585	0.579169	0.91275	0.834516	0.946397	0.91301	0.268256	0.324327	0.0560706	0.014574	0.00849077	0.454405
	chr18:12431189-12431659	SLMO1	0.389441	0.440537	0.675109	0.597466	0.729503	0.727644	0.221299	0.313585	0.0922856	0.0204065	0.00760356	0.178056
	chr19:11143975-11144249	SMARCA4	0.631526	0.673372	0.899857	0.900852	0.936321	0.892195	0.247905	0.261809	0.0139035	0.00439646	0.00375133	0.849207
	chr19:11151870-11152157	SMARCA4	0.507808	0.541598	0.713126	0.764905	0.814007	0.742712	0.214312	0.253656	0.0393441	0.0232421	0.0145283	0.615301
	chr2:241974906-241975143	SNED1	0.542506	0.500195	0.841474	0.774942	0.762643	0.768517	0.286858	0.24423	-0.0426277	0.00616136	0.00978737	0.476699
	chr2:241992490-241992713	SNED1	0.532191	0.557368	0.797885	0.70738	0.850128	0.793955	0.207853	0.277262	0.0694092	0.0377344	0.0171613	0.387028
	Promoter	SNORD115-14	0.446647	0.441448	0.6985	0.617122	0.713538	0.716717	0.213763	0.27108	0.0573169	0.0156219	0.00794639	0.332712
	Promoter	SNORD115-25	0.437134	0.476232	0.659035	0.661066	0.67195	0.709258	0.203367	0.233921	0.030554	0.00555436	0.00369877	0.450665
	chr2:1266419-1266661	SNTG2	0.517841	0.548543	0.743564	0.734455	0.796359	0.781128	0.205818	0.255552	0.049734	0.00158133	0.000868157	0.0818246
	chr16:89593169-89593395	SPG7	0.462246	0.520632	0.769888	0.873501	0.799013	0.807524	0.330255	0.311829	-0.0184262	0.0133476	0.0156925	0.925933
	chr8:99837461-99837936	STK3	0.348926	0.415709	0.163624	0.143716	0.111155	0.126506	-0.228648	-0.263487	-0.0348394	0.00881255	0.00585571	0.531521
	chr19:7712037-7712355	STXBP2	0.469451	0.566148	0.764628	0.70741	0.76677	0.78987	0.218219	0.26052	0.0423012	0.0375538	0.023236	0.675236
	Promoter	SUMO4	0.559834	0.555736	0.774879	0.815914	0.782086	0.806496	0.237611	0.236506	-0.0011052	0.00248671	0.00252057	0.998243
	chr20:60553115-60553599	TAF4	0.384466	0.376276	0.726062	0.694489	0.762418	0.677971	0.329905	0.339824	0.00991918	0.00608287	0.00558295	0.961569
	chr16:29997636-29997849	TAOK2	0.503489	0.563855	0.785456	0.787119	0.845861	0.806897	0.252615	0.292707	0.0400919	0.00675217	0.00440628	0.457727
	chr22:47456900-47457161	TBC1D22A	0.599031	0.668803	0.855926	0.872686	0.880645	0.877166	0.230389	0.244989	0.0145996	0.00879164	0.00736821	0.877527
	chr22:47513202-47513585	TBC1D22A	0.614932	0.615504	0.860993	0.862083	0.891274	0.850052	0.24632	0.255445	0.00912476	0.00145807	0.00131655	0.857574
	chr17:80827970-80828316	TBCD	0.673378	0.654574	0.854454	0.881745	0.918398	0.886867	0.204123	0.238656	0.0345329	0.00337862	0.00214629	0.29624
	chr17:80856874-80857352	TBCD	0.522493	0.614383	0.769374	0.797686	0.836987	0.781663	0.215092	0.240887	0.0257952	0.0356967	0.0262816	0.844666
	chr7:100218511-100218723	TFR2	0.579634	0.616439	0.857555	0.858121	0.871219	0.857795	0.259801	0.26647	0.00666874	0.00109003	0.00101683	0.911337
	chr13:114165218-114165462	TMCO3	0.597953	0.571534	0.853668	0.848516	0.860148	0.843666	0.266348	0.267164	0.000815392	0.000556155	0.000551068	0.997796
	chr13:114202596-114202862	TMCO3	0.511797	0.535089	0.761336	0.833191	0.776202	0.836307	0.27382	0.282811	0.00899103	0.0124762	0.0113822	0.971979
	chr19:19231786-19232021	TMEM161A	0.466472	0.579438	0.762232	0.76779	0.847101	0.796435	0.242056	0.298813	0.0567572	0.0350069	0.0196941	0.566176
	chr16:29973023-29973570	TMEM219	0.317927	0.330103	0.104125	0.0747045	0.0802796	0.0890845	-0.2346	-0.239333	-0.00473277	0.000903603	0.000855657	0.93578
	chr19:4652103-4652500	TNFAIP8L1	0.43754	0.546344	0.770731	0.823093	0.819489	0.814103	0.30497	0.324854	0.0198843	0.0173512	0.0145313	0.916757
	chr1:175048550-175048874	TNN	0.611405	0.669915	0.856543	0.852907	0.912281	0.883874	0.214065	0.257417	0.0433525	0.00819731	0.00481059	0.361042
	chr7:5352096-5352480	TNRC18	0.526709	0.467609	0.694379	0.702584	0.799232	0.725772	0.201322	0.265343	0.0640206	0.0277972	0.0128949	0.35236
	chr7:5391323-5391572	TNRC18	0.549703	0.676101	0.859731	0.91582	0.870624	0.884928	0.274874	0.264874	-0.00999987	0.0338763	0.0374036	0.983127
	chr6:32046815-32047094	TNXB	0.588627	0.634398	0.828298	0.82001	0.85994	0.831926	0.212641	0.23442	0.0217789	0.00493821	0.00371946	0.634774
	chr11:1312846-1313129	TOLLIP	0.371564	0.45353	0.675391	0.646822	0.739116	0.711711	0.248559	0.312867	0.0643074	0.013895	0.00720259	0.329689
	chr8:141359155-141359621	TRAPPC9	0.315682	0.306122	0.544954	0.567879	0.643421	0.649989	0.245514	0.335803	0.0902886	0.000369025	5.72011e-05	0.00675573
	chr17:73870722-73870957	TRIM47	0.439961	0.57465	0.786978	0.837759	0.772788	0.768685	0.305063	0.263431	-0.0416319	0.0281134	0.0416586	0.776146
	chr16:2128727-2128952	TSC2	0.545304	0.648258	0.797225	0.838693	0.830626	0.850324	0.221178	0.243694	0.0225163	0.0345797	0.0266019	0.881261
	chr8:143359844-143360110	TSNARE1	0.605814	0.574548	0.874891	0.854188	0.910422	0.885425	0.274358	0.307743	0.0333843	0.0013819	0.00100565	0.305607
	chr8:143361313-143361642	TSNARE1	0.501383	0.581344	0.883717	0.910373	0.910495	0.905553	0.355682	0.366661	0.010979	0.00399431	0.00365622	0.946582
	chrY:9193597-9194776	TSPY4	0.236492	0.379774	0.699518	0.807487	0.904905	0.787327	0.44537	0.537983	0.0926133	0.0296908	0.0176452	0.597284
	chr2:3321063-3321293	TSSC1	0.489364	0.531907	0.725396	0.738071	0.776122	0.725109	0.221098	0.23998	0.0188822	0.00831664	0.00656787	0.788446
	chr14:91087475-91087796	TTC7B	0.338961	0.467024	0.663305	0.687456	0.65922	0.660418	0.272388	0.256826	-0.0155612	0.0291635	0.0341792	0.954639
	chr7:2701330-2701744	TTYH3	0.563651	0.68791	0.874799	0.859503	0.903016	0.875501	0.24137	0.263478	0.0221076	0.0385916	0.0305124	0.909147
	chr19:51842128-51842353	VSIG10L	0.343434	0.275253	0.0964813	0.0512951	0.0434968	0.0715005	-0.235455	-0.251845	-0.0163895	0.0140002	0.0115698	0.891969
	chr10:1147967-1148271	WDR37	0.633865	0.603101	0.817127	0.837351	0.836761	0.839219	0.208756	0.219507	0.0107508	0.00170036	0.00147451	0.773312
	chr17:1637053-1637492	WDR81	0.646255	0.726152	0.891501	0.920548	0.917652	0.87575	0.219821	0.210497	-0.00932344	0.0219302	0.0247094	0.968829
	chr16:701828-702037	WDR90	0.434258	0.568555	0.7714	0.744724	0.815534	0.773398	0.256656	0.293059	0.0364035	0.0440086	0.0309078	0.819154
	chr19:15538965-15539237	WIZ	0.55945	0.636549	0.799576	0.878225	0.907581	0.908083	0.240901	0.309833	0.0689315	0.0257644	0.012773	0.394163
	chrX:21875378-21875638	YY2	0.64101	0.59244	0.852377	0.895752	0.852956	0.828875	0.257339	0.22419	-0.0331491	0.00579173	0.00861962	0.543697
	chr10:81145958-81146197	ZCCHC24	0.493471	0.505894	0.74906	0.724313	0.777077	0.782598	0.237004	0.280155	0.0431511	0.000565065	0.000319573	0.0661829
	chr16:88559820-88560089	ZFPM1	0.368415	0.536782	0.773548	0.783459	0.77111	0.755953	0.325905	0.310933	-0.0149721	0.0364113	0.0412513	0.974691
	chr3:15116003-15116219	ZFYVE20	0.525267	0.483512	0.725789	0.71817	0.797959	0.77206	0.21759	0.28062	0.0630295	0.00357548	0.00171238	0.104107
	chr16:3192181-3192669	ZNF213	0.521106	0.571415	0.797437	0.830169	0.855372	0.800434	0.267543	0.281642	0.0140996	0.00818272	0.00705808	0.908351
	chr19:56658208-56658553	ZNF444	0.500604	0.616142	0.783841	0.785173	0.829281	0.827892	0.226133	0.270213	0.0440796	0.0348239	0.0214383	0.659256
	chr16:31091389-31091796	ZNF646	0.670535	0.563724	0.890415	0.81423	0.916916	0.906771	0.235194	0.294715	0.0595213	0.0442831	0.0241464	0.57279
	chr7:149558420-149558665	ZNF862	0.637572	0.53433	0.81748	0.798982	0.907581	0.859052	0.22228	0.297366	0.0750862	0.0364732	0.0164251	0.373899
	chr1:228161368-228161576		0.490981	0.580434	0.815379	0.809635	0.852754	0.794982	0.2768	0.288161	0.0113611	0.0160281	0.0143129	0.963604
	chr1:2929155-2929376		0.508673	0.723569	0.139014	0.193446	0.103746	0.227071	-0.449891	-0.450713	-0.000821806	0.045195	0.0449797	0.999965
	chr10:126303794-126304213		0.572587	0.616617	0.811006	0.790931	0.88049	0.808524	0.206367	0.249905	0.0435385	0.0204259	0.0119305	0.516211
	chr10:134971717-134971945		0.420499	0.437585	0.758143	0.667387	0.779731	0.723008	0.283723	0.322327	0.0386044	0.0156483	0.0109059	0.69116
	chr10:35503808-35504021		0.307097	0.466095	0.770783	0.744337	0.778415	0.770351	0.370964	0.387786	0.0168228	0.0224788	0.0198817	0.96511
	chr10:54631211-54631426		0.519216	0.477434	0.703399	0.74893	0.792382	0.755872	0.227839	0.275802	0.0479627	0.00905332	0.00521763	0.358869
	chr10:71331449-71331691		0.462661	0.473636	0.225863	0.278792	0.207992	0.262307	-0.215821	-0.232999	-0.0171783	0.0127312	0.010239	0.854266
	chr10:72678306-72678570		0.2004	0.255474	0.628673	0.518596	0.663385	0.683067	0.345697	0.445289	0.0995916	0.0132991	0.00644378	0.268921
	chr10:851100-851525		0.398819	0.514791	0.66456	0.672056	0.75602	0.764521	0.211503	0.303465	0.0919627	0.0425261	0.0158784	0.274723
	chr11:115024607-115024944		0.491822	0.466134	0.746396	0.638965	0.770748	0.74895	0.213702	0.280871	0.0671686	0.0377823	0.0179111	0.420487
	chr11:1978152-1978427		0.525065	0.62624	0.782297	0.815457	0.818233	0.801588	0.223225	0.234258	0.0110337	0.0298799	0.0262038	0.966304
	chr11:75875624-75876562		0.341433	0.304255	0.570717	0.530012	0.569455	0.547935	0.227521	0.235851	0.0083308	0.00520925	0.00469296	0.937876
	chr12:133340880-133341114		0.656106	0.574431	0.862238	0.902783	0.897055	0.88195	0.267242	0.274235	0.00699243	0.011817	0.0109798	0.981364
	chr13:112320824-112321129		0.652271	0.592327	0.871391	0.863045	0.859406	0.893706	0.244919	0.254257	0.00933774	0.00672059	0.00603175	0.943248
	chr13:112610658-112611433		0.540287	0.447186	0.837191	0.74409	0.840105	0.838163	0.296904	0.345397	0.0484937	0.0237047	0.0155621	0.675872
	chr13:112630568-112630796		0.393546	0.442868	0.602673	0.653098	0.632672	0.707592	0.209678	0.251925	0.0422469	0.0312367	0.0188738	0.623082
	chr13:112691292-112691533		0.60405	0.713868	0.884615	0.844832	0.909543	0.90289	0.205765	0.247257	0.0414925	0.0461869	0.0282939	0.693106
	chr13:23422687-23422896		0.619108	0.668121	0.89699	0.813007	0.900485	0.904211	0.211384	0.258733	0.0473495	0.0262549	0.0149796	0.533379
	chr15:31175295-31175523		0.636879	0.632986	0.852029	0.901318	0.836745	0.844172	0.241741	0.205526	-0.0362144	0.00267524	0.00428911	0.316917
	chr15:99602234-99602818		0.333258	0.222155	0.0902527	0.0528101	0.0555717	0.0639511	-0.206175	-0.217945	-0.01177	0.0465145	0.0402007	0.967731
	chr16:1110905-1111227		0.47899	0.564718	0.766814	0.693193	0.777501	0.758719	0.20815	0.246255	0.0381057	0.0424038	0.0270131	0.72109
	chr16:11343256-11343745		0.526201	0.626522	0.835865	0.837725	0.867478	0.840788	0.260433	0.277772	0.0173383	0.0176394	0.0147211	0.914412
	chr16:874280-874895		0.584605	0.566535	0.886284	0.821378	0.924827	0.864897	0.278261	0.319292	0.0410314	0.00981541	0.00661016	0.569608
	chr16:88137245-88137598		0.482437	0.495155	0.805592	0.71382	0.852645	0.773733	0.27091	0.324393	0.0534833	0.0245539	0.0148742	0.588033
	chr16:88513273-88513514		0.551594	0.608227	0.810908	0.807317	0.81104	0.831641	0.229202	0.24143	0.0122277	0.00540281	0.00464644	0.878258
	chr16:89108886-89109130		0.624429	0.615998	0.767584	0.873554	0.886976	0.878771	0.200356	0.26266	0.0623042	0.0388017	0.0185502	0.431944
	chr17:80179930-80180182		0.443153	0.552555	0.812295	0.829663	0.808254	0.793766	0.323125	0.303156	-0.0199696	0.0118052	0.0141427	0.902958
	chr18:10414354-10414592		0.5406	0.550198	0.786023	0.800255	0.826656	0.833575	0.247741	0.284717	0.0369761	4.32043e-05	0	0.0329444
	chr18:47866532-47866750		0.588941	0.654269	0.852727	0.86155	0.890691	0.875047	0.235534	0.261264	0.0257304	0.00697056	0.00516414	0.661381
	chr18:76262285-76263098		0.558335	0.618358	0.824279	0.817696	0.86725	0.868103	0.232641	0.27933	0.0466889	0.00517899	0.00304306	0.284586
	chr19:4044917-4045154		0.452763	0.542325	0.744271	0.748285	0.774184	0.790139	0.248734	0.284618	0.0358832	0.0138826	0.00946305	0.643506
	chr19:48075968-48076195		0.572519	0.57346	0.797007	0.81992	0.833031	0.814211	0.235474	0.250632	0.0151576	0.000664558	0.000554256	0.506524
	chr19:5507247-5507523		0.577246	0.537513	0.822879	0.837502	0.842556	0.812043	0.272811	0.26992	-0.00289098	0.00213393	0.00220063	0.989935
	chr2:106959115-106959526		0.528512	0.603497	0.786049	0.777917	0.807886	0.801473	0.215979	0.238675	0.0226967	0.0122714	0.0092291	0.762677
	chr2:132415393-132415781		0.637977	0.649142	0.879885	0.836388	0.925555	0.869881	0.214577	0.254159	0.0395814	0.0106405	0.00654423	0.462219
	chr2:217674965-217675214		0.344793	0.497852	0.771462	0.734438	0.771297	0.773225	0.331627	0.350939	0.0193117	0.028576	0.0244829	0.952257
	chr2:240878212-240878587		0.304547	0.253592	0.562457	0.560229	0.706519	0.590008	0.282273	0.369194	0.0869206	0.0247569	0.0116853	0.34698
	chr2:241262311-241262759		0.521989	0.560058	0.768883	0.736388	0.780467	0.770746	0.211612	0.234583	0.0229707	0.00417135	0.00309076	0.574918
	chr2:241905704-241905911		0.506147	0.564705	0.738013	0.74586	0.824033	0.766296	0.20651	0.259738	0.0532281	0.0178073	0.00930376	0.37838
	chr2:3063372-3063672		0.379298	0.512576	0.678176	0.710877	0.738372	0.75373	0.248589	0.300114	0.0515247	0.0434553	0.0262186	0.669739
	chr2:45538071-45538318		0.420118	0.556922	0.735338	0.755068	0.767662	0.745401	0.256683	0.268012	0.0113288	0.0414137	0.0369322	0.978727
	chr2:496823-497038		0.471747	0.534258	0.798582	0.703249	0.808747	0.781748	0.247912	0.292245	0.0443321	0.0281973	0.0179133	0.663093
	chr20:56780583-56781118		0.556522	0.656561	0.807779	0.833642	0.826672	0.877817	0.214169	0.245703	0.0315341	0.0400053	0.0276609	0.795513
	chr20:60544830-60545045		0.448005	0.560594	0.851072	0.847698	0.846024	0.844764	0.345085	0.341095	-0.00399023	0.0100225	0.010361	0.995864
	chr21:15442956-15443160		0.589827	0.652065	0.886038	0.870577	0.925421	0.886652	0.257362	0.28509	0.0277287	0.00721965	0.00537078	0.673662
	chr21:42676113-42676413		0.514841	0.48681	0.74607	0.691405	0.76694	0.797336	0.217912	0.281313	0.0634007	0.00901256	0.00430881	0.205066
	chr21:45581446-45581746		0.384016	0.477687	0.666657	0.651742	0.658023	0.682996	0.228348	0.239658	0.0113102	0.0217024	0.0189784	0.957585
	chr21:45584141-45584451		0.483541	0.476225	0.753698	0.647064	0.728357	0.719283	0.220498	0.243938	0.0234397	0.0305084	0.0231547	0.86067
	chr21:46722582-46722807		0.45647	0.490355	0.760381	0.770328	0.851216	0.734724	0.291942	0.319557	0.0276152	0.0199867	0.0155261	0.851196
	chr22:42734457-42734717		0.495583	0.472383	0.753158	0.733268	0.835302	0.783505	0.25923	0.32542	0.0661902	0.00373643	0.00193197	0.143189
	chr4:8645832-8646063		0.587102	0.542828	0.815583	0.734567	0.783456	0.770904	0.21011	0.212215	0.00210501	0.0236965	0.0230551	0.998314
	chr6:109611449-109612230		0.54376	0.594623	0.765965	0.789833	0.890058	0.792822	0.208708	0.272249	0.0635412	0.0399568	0.0193981	0.449848
	chr6:112683759-112683979		0.424881	0.509479	0.722138	0.742561	0.77878	0.748529	0.26517	0.296475	0.031305	0.0119733	0.00870666	0.712034
	chr6:159550082-159550382		0.590714	0.672503	0.824854	0.876607	0.918143	0.852404	0.219122	0.253665	0.0345432	0.0391515	0.0263952	0.768464
	chr6:164758045-164758380		0.684244	0.697237	0.888238	0.904612	0.954587	0.915125	0.205685	0.244116	0.0384304	0.00308063	0.00187608	0.23526
	chr6:166140001-166140293		0.557856	0.541364	0.775943	0.795687	0.812741	0.765928	0.236205	0.239724	0.00351932	0.00346879	0.00332267	0.985812
	chr6:168684602-168684934		0.482558	0.511446	0.745378	0.679816	0.791648	0.756361	0.215595	0.277003	0.061408	0.0143518	0.00701669	0.287237
	chr6:169226157-169226419		0.508018	0.622251	0.81566	0.787791	0.818059	0.829409	0.236591	0.2586	0.0220085	0.0327252	0.0257062	0.895327
	chr6:170755650-170755892		0.517241	0.503432	0.820905	0.78241	0.922405	0.839183	0.291321	0.370457	0.0791366	0.00932512	0.00465998	0.238922
	chr6:423846-424313		0.595713	0.619922	0.818	0.818978	0.880038	0.850186	0.210672	0.257295	0.0466227	0.00186346	0.00106284	0.115337
	chr7:151000579-151001042		0.401145	0.313984	0.0928034	0.0636537	0.0679649	0.0685096	-0.279336	-0.289327	-0.00999128	0.0102514	0.00927136	0.962152
	chr7:1660480-1660781		0.539885	0.545122	0.743985	0.758099	0.934119	0.931386	0.208538	0.390249	0.18171	3.34903e-05	0	0.000127559
	chr7:5647657-5647984		0.522936	0.593988	0.794965	0.764408	0.807339	0.814413	0.221224	0.252414	0.0311896	0.0123304	0.00846163	0.634163
	chr7:63222279-63222688		0.267612	0.203741	0.718609	0.656864	0.705934	0.641675	0.45206	0.438128	-0.0139322	0.00425188	0.0046568	0.948884
	chr7:66366966-66367234		0.486966	0.612019	0.788793	0.813045	0.829328	0.820252	0.251427	0.275297	0.0238708	0.0342654	0.0268089	0.894699
	chr7:66368772-66369612		0.382164	0.442553	0.612323	0.613469	0.671505	0.660595	0.200538	0.253692	0.053154	0.00833337	0.0042214	0.232529
	chr7:82324-82592		0.477162	0.537983	0.776224	0.728693	0.676699	0.742581	0.244886	0.202068	-0.0428182	0.019649	0.0332422	0.609185
	chr7:99140766-99141151		0.682205	0.744375	0.920935	0.924069	0.95131	0.936637	0.209212	0.230683	0.021471	0.00830438	0.00626642	0.717182
	chr8:1051641-1051896		0.534556	0.43622	0.808795	0.725521	0.9019	0.851898	0.28177	0.391511	0.109741	0.0312007	0.0125273	0.271886
	chr8:145844625-145844855		0.610138	0.65859	0.878733	0.860397	0.921641	0.910787	0.235201	0.28185	0.0466487	0.00341984	0.00202325	0.225021
	chr8:216352-216828		0.269417	0.39667	0.589491	0.652681	0.653677	0.640678	0.288043	0.314134	0.0260913	0.0320266	0.0253029	0.898819
	chr8:42268436-42268759		0.609329	0.696861	0.874677	0.863763	0.894138	0.859914	0.216124	0.223931	0.00780627	0.0228722	0.0207357	0.977901
	chr8:43131177-43131487		0.207719	0.211723	0.473035	0.40594	0.684625	0.598761	0.229767	0.431972	0.202205	0.0285265	0.00477575	0.0401909
	chr8:48676838-48677109		0.40588	0.493273	0.780163	0.772539	0.839897	0.771973	0.326774	0.356358	0.0295838	0.0112119	0.00875213	0.803945
	chr8:54507107-54507358		0.502165	0.481223	0.941939	0.881707	0.932497	0.936247	0.420129	0.442678	0.0225493	0.00111478	0.000965944	0.695216
	chr9:139142010-139142288		0.208373	0.251458	0.425736	0.45556	0.405531	0.511838	0.210732	0.228769	0.0180365	0.0448922	0.0361284	0.928036
	chr9:2241891-2242102		0.598493	0.825086	0.119621	0.0821003	0.0944573	0.178736	-0.610929	-0.575193	0.0357357	0.0178617	0.0211211	0.933384
	chr9:90439605-90440092		0.470818	0.536776	0.805773	0.798687	0.833723	0.793541	0.298433	0.309835	0.0114024	0.00519669	0.00466081	0.932565
	chrX:80259089-80259493		0.442922	0.526846	0.715105	0.688897	0.716986	0.758194	0.217117	0.252706	0.0355891	0.0242543	0.0159085	0.678084

## Sheet: Hoja1
		1		2		3
		Normal_breast	Normal_lymph_node	Decidua	Normal_placenta	Breast_carcinoma	Malignant_lymph_node
Feature	GeneID	00-4242-A6	00-4242-C1	00B10399	00B399	00B3943	00B4242
Promoter	FOXP3	0.735927	0.721924	0.807079	0.786918	0.829899	0.812113
